# Supplementary material for: SVFX: a machine learning framework to quantify the pathogenicity of structural variants
Source: Genome Biol. 2020 Nov 9;21:274. doi: 10.1186/s13059-020-02178-x (PMC7650198; doi:10.1186/s13059-020-02178-x)
Supplement: Supplementary file 1 — Additional file 1. Supplementary datasets. [file 13059_2020_2178_MOESM1_ESM.xlsx]

## Sheet: Table1_SV_features_list
slno	FeatureName	FeatureType	Annoation source
1	gcPercentage	genomic	http://hgdownload.cse.ucsc.edu/goldenPath/hg19/gc5Base/
2	H3K27ac signal	epigenomic	https://epigenomesportal.ca/ihec/grid.html?assembly=1&build=2019-11
3	H3K4me1 signal	epigenomic	https://epigenomesportal.ca/ihec/grid.html?assembly=1&build=2019-11
4	H3K4me3 signal	epigenomic	https://epigenomesportal.ca/ihec/grid.html?assembly=1&build=2019-11
5	H3K9me3 signal	epigenomic	https://epigenomesportal.ca/ihec/grid.html?assembly=1&build=2019-11
6	H3K27me3 signal	epigenomic	https://epigenomesportal.ca/ihec/grid.html?assembly=1&build=2019-11
7	H3K36me3 signal	epigenomic	https://epigenomesportal.ca/ihec/grid.html?assembly=1&build=2019-11
8	replication timing	functional genomic	https://www.encodeproject.org/matrix/?type=Experiment&status=released
9	Dnase Hypersensitivity Sites signal	epigenomic	https://www.encodeproject.org/matrix/?type=Experiment&status=released
10	Methylation	epigenomic	https://epigenomesportal.ca/ihec/grid.html?assembly=1&build=2019-11
11	PhyloP score	conservation	http://hgdownload.cse.ucsc.edu/goldenpath/hg19/phyloP100way/hg19.100way.phyloP100way.bw
12	Heterochromatin annotation	genomic	https://github.com/gersteinlab/SVFX/tree/master/data
13	TAD annotation	genomic	https://github.com/gersteinlab/SVFX/tree/master/data
14	cancer genes from CGC	genomic	https://github.com/gersteinlab/SVFX/tree/master/data
15	CTCF signal	functional genomic	https://www.encodeproject.org/matrix/?type=Experiment&status=released
16	Splice sites annotation	genomic	https://github.com/gersteinlab/SVFX/tree/master/data
17	CDS annotation	genomic	https://github.com/gersteinlab/SVFX/tree/master/data
18	Promoter annotation	genomic	https://github.com/gersteinlab/SVFX/tree/master/data
19	5'UTR annotation	genomic	https://github.com/gersteinlab/SVFX/tree/master/data
20	3'UTR annotation	genomic	https://github.com/gersteinlab/SVFX/tree/master/data
21	Sensistive sites annotation	conservation	https://github.com/gersteinlab/SVFX/tree/master/data
22	Ultraconserved regions annotation	conservation	https://github.com/gersteinlab/SVFX/tree/master/data
23	SV length	genomic

## Sheet: Table2_driver_deletion_score
Chromosome	StartPos	EndPos	avg_SVFX_score
10	89349501	89950500	0.947084
13	48699501	49250500	0.953476
17	7349501	7800500	0.951752
6	1599501	2400500	0.94918
18	48349501	48800500	0.983644
10	77099501	77550500	0.869476
1	205399501	205850500	0.958256
1	246299501	246750500	0.924024

## Sheet: Table3_Pancan_hImpact_DEL_KEGG
Enrichment FDR	Genes in list	Total genes	Functional Category	Genes
0.000276356	21	124	Cell cycle	STAG1 CDKN2A CDKN2B CDKN2C ANAPC10 E2F4 ABL1 GSK3B ANAPC4 SMAD4 MCM4 ATM ORC4 FZR1 PRKDC RB1 TP53 CCNH SMC3 CDC20 CDC25C
0.00155953	19	122	Oocyte meiosis	ANAPC10 ADCY5 CPEB3 FBXW11 ANAPC4 ITPR1 PPP2CB PPP2R5D PPP3CA PRKACG RPS6KA2 RPS6KA3 AURKA CALM2 CAMK2B CAMK2D SMC3 CDC20 CDC25C
0.00945567	18	131	Dopaminergic synapse	CREB3 ADCY5 DDC PLCB1 GNAL GNG3 GNGT2 GSK3B ITPR1 PPP2CB PPP2R5D PPP3CA PRKACG PRKCG MAPK8 CALM2 CAMK2B CAMK2D
0.0114176	20	160	Cellular senescence	CDKN2A CDKN2B RAD9B E2F4 HIPK1 FBXW11 HIPK2 ITPR1 NBN ATM PPP3CA PTEN RB1 RBBP4 RELA TP53 VDAC2 CALM2 CAPN2 RASSF5
0.0193045	17	136	Ubiquitin mediated proteolysis	ANAPC10 FBXW11 PPIL2 ANAPC4 MID1 FZR1 PIAS4 FBXW7 SMURF1 UBE2D2 UBE2D3 UBE2I ITCH PIAS1 KEAP1 CUL7 CDC20
0.0193045	11	67	Long-term potentiation	PLCB1 ITPR1 PPP3CA PRKACG PRKCG RAP1B RPS6KA2 RPS6KA3 CALM2 CAMK2B CAMK2D
0.0193045	11	65	Shigellosis	FBXW11 ABL1 PFN4 RHOG MAPK8 RELA UBE2D2 ELMO3 ARPC5L ATG5 CD44

## Sheet: Table4_Pancan_hImpact_DEL_React
Enrichment FDR	Genes in list	Total genes	Functional Category
0.000572446	112	1385	Reactome:R-HSA-74160 Gene expression (Transcription)
0.00271502	21	146	Reactome:R-HSA-5693532 DNA Double-Strand Break Repair
0.00271502	33	290	Reactome:R-HSA-73894 DNA Repair
0.00271502	15	81	Reactome:R-HSA-111885 Opioid Signalling
0.00271502	103	1343	Reactome:R-HSA-597592 Post-translational protein modification
0.00271502	97	1245	Reactome:R-HSA-73857 RNA Polymerase II Transcription
0.00293528	54	592	Reactome:R-HSA-1640170 Cell Cycle
0.00293528	38	366	Reactome:R-HSA-5663202 Diseases of signal transduction
0.00412492	143	2038	Reactome:R-HSA-392499 Metabolism of proteins
0.00461191	87	1119	Reactome:R-HSA-212436 Generic Transcription Pathway
0.00644418	27	238	Reactome:R-HSA-3247509 Chromatin modifying enzymes
0.00644418	27	238	Reactome:R-HSA-4839726 Chromatin organization
0.00694682	45	490	Reactome:R-HSA-69278 Cell Cycle, Mitotic
0.00923744	7	24	Reactome:R-HSA-180024 DARPP-32 events
0.0159477	5	14	Reactome:R-HSA-4839748 AMER1 mutants destabilize the destruction complex
0.0159477	5	14	Reactome:R-HSA-5467337 APC truncation mutants have impaired AXIN binding
0.0159477	5	14	Reactome:R-HSA-5467340 AXIN missense mutants destabilize the destruction complex
0.0159477	5	14	Reactome:R-HSA-4839735 AXIN mutants destabilize the destruction complex, activating WNT signaling
0.0159477	30	306	Reactome:R-HSA-983168 Antigen processing Ubiquitination & Proteasome degradation
0.0159477	67	857	Reactome:R-HSA-1643685 Disease
0.0159477	8	37	Reactome:R-HSA-8939243 RUNX1 interacts with co-factors whose precise effect on RUNX1 targets is not known
0.0159477	12	76	Reactome:R-HSA-3108214 SUMOylation of DNA damage response and repair proteins
0.0159477	6	20	Reactome:R-HSA-3232118 SUMOylation of transcription factors
0.0159477	175	2690	Reactome:R-HSA-162582 Signal Transduction
0.0159477	30	299	Reactome:R-HSA-195721 Signaling by WNT
0.0159477	5	14	Reactome:R-HSA-5467348 Truncations of AMER1 destabilize the destruction complex
0.0159477	5	14	Reactome:R-HSA-4839744 truncated APC mutants destabilize the destruction complex
0.0162178	36	393	Reactome:R-HSA-194315 Signaling by Rho GTPases
0.0162793	19	160	Reactome:R-HSA-69242 S Phase
0.0169186	15	112	Reactome:R-HSA-5693567 HDR through Homologous Recombination (HR) or Single Strand Annealing (SSA)

## Sheet: Table5_Pancan_hImpact_DUP_KEGG
Enrichment FDR	Genes in list	Total genes	Functional Category	Genes
0.000486922	16	72	Arrhythmogenic right ventricular cardiomyopathy (ARVC)	CTNNA1 CTNNA2 DMD EMD CTNNA3 ITGA6 ITGA3 ITGAV ITGB4 PKP2 CACNA2D3 ACTB RYR2 SGCG TCF7L2 ITGA8
0.00283565	24	167	Hepatocellular carcinoma	NQO1 FRAT2 GRB2 GSK3B GSTM2 GSTM5 LRP5 SMAD4 MYC PRKCB PTEN ARID1B BAK1 RB1 ACTB RPS6KB1 SMARCA4 SMARCC1 TCF7L2 TGFBR2 TXNRD1 DPF3 FZD1 FZD9
0.00664411	22	158	Wnt signaling pathway	WIF1 FRAT2 INVS GSK3B LRP5 SMAD4 MYC NFATC1 NFATC3 ROR1 PPP3CA LGR4 PRKCB CHD8 LGR6 TBL1X TCF7L2 FZD1 FZD9 ZNRF3 CUL1 LGR5
0.0410567	12	72	Adherens junction	CTNNA1 CTNNA2 FER CTNNA3 LMO7 SMAD4 PTPRJ ACTB SNAI1 TCF7L2 TGFBR2 ACTN4

## Sheet: Table6_Pancan_hImpact_DUP_React
Enrichment FDR	Genes in list	Total genes	Functional Category	Genes
2.93567e-05	54	432	Reactome:R-HSA-9006934 Signaling by Receptor Tyrosine Kinases	AKT3 AP2B1 AP2S1 ATP6V0A1 ATP6V0D1 ATP6V1G3 COL9A1 CSK CTNNA1 DNM1 DNM2 DNM3 DOCK7 ELMO1 ERBB4 ESR1 FER FGFR3 GALNT3 GRB2 HSP90AA1 ITCH ITGA3 ITGAV ITPR1 ITPR3 LAMA5 MEF2A MEMO1 MLST8 NCK2 NCKAP1 NRG3 NRG4 NTRK2 PCSK6 POLR2E POLR2I POLR2L PRKCB PTPN12 PTPRJ PTPRK RALA RASA1 RIT1 ROCK1 SH2B2 SH3GL2 SH3GL3 SH3KBP1 SPINT1 TEC WWOX
0.000261323	165	2038	Reactome:R-HSA-392499 Metabolism of proteins	ACO2 ACTB ADAMTS16 ADAMTS19 ADAMTSL1 ADAMTSL3 ADAMTSL4 AGBL4 ANK3 ANKRD28 APLP2 ARRB1 ARSF ARSH ATF6 ATP6V0D1 AURKB B4GALT6 BARD1 BRCC3 CANX CFTR CHST10 CNTN4 CNTN5 COA4 COG3 COMMD1 COPE COPS4 COQ2 CTSD CUL1 CXXC1 DCUN1D5 DHPS DYNC1H1 DYNC1I1 EDEM1 EDEM2 EEF2 EIF2B5 EIF4B EIF4H EPRS ERAL1 ESR1 EXOC4 EXTL3 FBXL18 FBXO22 FBXW9 FGA FGG FOXK2 GALNT11 GALNT14 GALNT3 GALNTL6 GNG4 GOLGA2 GRIA1 GSPT1 HDA…
0.000261323	118	1343	Reactome:R-HSA-597592 Post-translational protein modification	ACTB ADAMTS16 ADAMTS19 ADAMTSL1 ADAMTSL3 ADAMTSL4 AGBL4 ANK3 ANKRD28 APLP2 ARRB1 ARSF ARSH AURKB B4GALT6 BARD1 BRCC3 CANX CFTR CHST10 CNTN4 CNTN5 COG3 COMMD1 COPE COPS4 CUL1 DCUN1D5 DHPS DYNC1H1 DYNC1I1 EDEM1 EDEM2 EEF2 ESR1 FBXL18 FBXO22 FBXW9 FGA FGG FOXK2 GALNT11 GALNT14 GALNT3 GALNTL6 GOLGA2 GRIA1 HDAC4 HIST1H2BL HLTF IFIH1 INO80 INO80B KCTD7 LGALS1 LMAN1L LMAN2 LMO7 LSAMP LYPD4 LYPD5 MAGT1 M…
0.0013133	80	857	Reactome:R-HSA-1643685 Disease	ADAMTS16 ADAMTS19 ADAMTSL1 ADAMTSL3 ADAMTSL4 AKT1S1 AKT3 AP2B1 AP2S1 ARRB1 CANX CDH1 CFTR CHMP4B CSK CUL1 CUX1 DAB2IP DOCK2 EEF2 ELMO1 ERBB4 ESR1 FGA FGB FGFR3 FGG FOXO1 GOLGA2 GPC6 GRB2 GSK3B GTF2E2 HDAC4 HDAC9 HSP90AA1 HSPG2 LRP5 MAML2 MARK3 MLST8 MUC1 MUC13 MYC NELFB NF1 NFKB1 NRG3 NRG4 NUP153 NUP205 NUP98 POLR2E POLR2I POLR2L PPP2R5B RASA1 RBPJ RNGTT RPL10 RPL23A RPL37A RPLP2 RPS21 RPS26 RPS2…
0.00212529	20	120	Reactome:R-HSA-1500931 Cell-Cell communication	ACTN4 CADM2 CD151 CDH1 CDH13 CDH15 CDH3 CDH6 CLDN11 CTNNA1 DST F11R GRB2 ITGA6 ITGB4 MAGI2 NCK2 PARD6A PARVA SPTAN1
0.00244071	60	607	Reactome:R-HSA-199991 Membrane Trafficking	AKT3 ANK3 ANKRD28 AP2B1 AP2S1 ARRB1 C2CD5 CFTR CHMP4B CLVS2 COG3 COPE COPS4 CUX1 DENND1A DNM1 DNM2 DNM3 DYNC1H1 DYNC1I1 EXOC4 GAK GCC2 GNS GOLGA2 GOLGA4 GRB2 GRIA1 KIF16B KIF26B KIF6 LDLR LMAN1L LMAN2 PICALM PIP5K1C PPP6R3 RAB36 RALA RALGAPA2 REPS1 RIN2 RIN3 RINL SAR1B SEC24A SH3GL2 SH3GL3 SH3KBP1 SNX2 SPTAN1 STON2 STX5 SYT11 TBC1D17 TBC1D4 TRAPPC2L TRAPPC6B VPS25 VPS53
0.00436071	89	1029	Reactome:R-HSA-1266738 Developmental Biology	ABLIM2 ACTB AKT3 ANK3 AP2B1 AP2S1 ARHGAP35 ARHGEF12 ARTN CACNA1I CDH15 CFL1 CNTN1 COL9A1 CTCF CTNNA1 CTNNA2 DAB1 DCC DNM1 DNM2 DNM3 DSCAM EVPL EZR FOXO1 FOXP1 GRB2 GSK3B GSPT1 HIST1H2BL HNF1A HSP90AA1 ITGAV KAZN KLF5 KMT2C KRT13 KRT15 KRT18 KRT32 KRT35 KRT36 KRT8 KRT81 LGI4 MED13L MED26 MEF2A NCK2 NCOA6 NELL2 NFKB1 NTN4 PABPC1 PAK4 PCSK6 PIP5K1C PKP2 POLR2E POLR2I POLR2L PRKAR2A RASA1 RBPJ RNPS1 …
0.00726676	6	14	Reactome:R-HSA-177504 Retrograde neurotrophin signalling	AP2B1 AP2S1 DNM1 DNM2 DNM3 SH3GL2
0.0091998	15	88	Reactome:R-HSA-446728 Cell junction organization	CADM2 CD151 CDH1 CDH13 CDH15 CDH3 CDH6 CLDN11 CTNNA1 DST F11R ITGA6 ITGB4 PARD6A PARVA
0.0091998	39	366	Reactome:R-HSA-5663202 Diseases of signal transduction	AKT1S1 AKT3 ARRB1 CSK CUL1 CUX1 DAB2IP ERBB4 ESR1 FGA FGB FGFR3 FGG FOXO1 GRB2 GSK3B HDAC4 HDAC9 HSP90AA1 LRP5 MAML2 MARK3 MLST8 MYC NF1 NRG3 NRG4 POLR2E POLR2I POLR2L PPP2R5B RASA1 RBPJ SMAD4 TBL1X TCF7L2 TGFBR2 TNKS ZC3HAV1
0.0091998	8	28	Reactome:R-HSA-437239 Recycling pathway of L1	AP2B1 AP2S1 DNM1 DNM2 DNM3 EZR RPS6KA4 SH3GL2
0.0147993	5	11	Reactome:R-HSA-5607763 CLEC7A (Dectin-1) induces NFAT activation	ITPR1 ITPR3 NFATC1 NFATC3 PPP3CA
0.0168998	50	531	Reactome:R-HSA-422475 Axon guidance	ABLIM2 ACTB ANK3 AP2B1 AP2S1 ARHGAP35 ARHGEF12 ARTN CACNA1I CFL1 CNTN1 COL9A1 DAB1 DCC DNM1 DNM2 DNM3 DSCAM EZR GRB2 GSK3B GSPT1 HSP90AA1 ITGAV NCK2 NELL2 NTN4 PABPC1 PAK4 PIP5K1C PRKAR2A RASA1 RNPS1 ROBO2 ROCK1 RPL10 RPL23A RPL37A RPLP2 RPS21 RPS26 RPS29 RPS6KA4 SCN9A SH3GL2 SH3KBP1 SLIT2 SPTAN1 SRGAP3 TRIO
0.0168998	19	137	Reactome:R-HSA-8856828 Clathrin-mediated endocytosis	AP2B1 AP2S1 ARRB1 CFTR COPS4 DNM1 DNM2 DNM3 GAK GRB2 LDLR PICALM PIP5K1C REPS1 SH3GL2 SH3GL3 SH3KBP1 STON2 SYT11
0.0217407	14	88	Reactome:R-HSA-6794362 Protein-protein interactions at synapses	DLG2 DLGAP1 EPB41L1 GRIA1 GRIA4 GRM5 LIN7C NLGN1 NLGN4X NRXN1 PPFIA2 PPFIBP2 SHANK1 SLITRK4
0.0217407	32	299	Reactome:R-HSA-195721 Signaling by WNT	AGO2 AP2B1 AP2S1 CHD8 CUL1 FRAT2 FZD1 GNG4 GSK3B HIST1H2BL ITPR1 ITPR3 LGR4 LGR5 LGR6 LRP5 MYC NFATC1 PARD6A PPP2R5B PPP3CA PRKCB PRKG1 ROR1 SMARCA4 SMURF2 SOX6 TCF7L2 TNKS TRRAP WIF1 ZNRF3
0.0312382	16	113	Reactome:R-HSA-5173105 O-linked glycosylation	ADAMTS16 ADAMTS19 ADAMTSL1 ADAMTSL3 ADAMTSL4 B4GALT6 GALNT11 GALNT14 GALNT3 GALNTL6 MUC1 MUC13 ST3GAL2 ST3GAL3 ST6GALNAC3 THSD7A
0.0391768	30	286	Reactome:R-HSA-446203 Asparagine N-linked glycosylation	ANK3 ANKRD28 B4GALT6 CANX CHST10 COG3 COPE DYNC1H1 DYNC1I1 EDEM1 EDEM2 GOLGA2 GRIA1 LMAN1L LMAN2 MAGT1 MOGS PPP6R3 SAR1B SEC24A SPTAN1 SRD5A3 ST3GAL2 ST3GAL3 ST3GAL5 ST6GALNAC3 ST6GALNAC6 STX5 TRAPPC2L TRAPPC6B
0.0391768	188	2690	Reactome:R-HSA-162582 Signal Transduction	ACTB AGO2 AKR1C4 AKT1S1 AKT3 AMH AP2B1 AP2S1 ARHGAP15 ARHGAP21 ARHGAP24 ARHGAP35 ARHGAP5 ARHGEF12 ARHGEF2 ARHGEF3 ARRB1 ARTN ATP6V0A1 ATP6V0D1 ATP6V1G3 AURKB CBFB CDH1 CFL1 CFTR CHD8 CNTN1 COL9A1 CSK CTNNA1 CTSD CUL1 DAB2IP DEPDC7 DNM1 DNM2 DNM3 DOCK7 DYNC1H1 DYNC1I1 ECE1 EFCAB7 EIF4B ELMO1 ERBB4 ESR1 F11R FER FGA FGB FGD4 FGFR3 FGG FNTB FOSB FOXO1 FRAT2 FRK FZD1 FZD9 GALNT3 GATAD2A GLI3 GNA12 GN…
0.0426844	11	66	Reactome:R-HSA-216083 Integrin cell surface interactions	CDH1 COL9A1 F11R FGA FGB FGG HSPG2 ITGA3 ITGA6 ITGA8 ITGAV
0.0426844	9	47	Reactome:R-HSA-3214841 PKMTs methylate histone lysines	DOT1L DPY30 KMT2C KMT2E MECOM NFKB1 SETD2 SUV39H2 SUZ12
0.0426844	4	9	Reactome:R-HSA-446107 Type I hemidesmosome assembly	CD151 DST ITGA6 ITGB4
0.0426844	61	722	Reactome:R-HSA-5653656 Vesicle-mediated transport	AKT3 ANK3 ANKRD28 AP2B1 AP2S1 ARRB1 C2CD5 CFTR CHMP4B CLVS2 COG3 COPE COPS4 CUX1 DENND1A DNM1 DNM2 DNM3 DYNC1H1 DYNC1I1 EXOC4 GAK GCC2 GNS GOLGA2 GOLGA4 GRB2 GRIA1 HSP90AA1 KIF16B KIF26B KIF6 LDLR LMAN1L LMAN2 PICALM PIP5K1C PPP6R3 RAB36 RALA RALGAPA2 REPS1 RIN2 RIN3 RINL SAR1B SEC24A SH3GL2 SH3GL3 SH3KBP1 SNX2 SPTAN1 STON2 STX5 SYT11 TBC1D17 TBC1D4 TRAPPC2L TRAPPC6B VPS25 VPS53
0.0441198	7	31	Reactome:R-HSA-418990 Adherens junctions interactions	CADM2 CDH1 CDH13 CDH15 CDH3 CDH6 CTNNA1
0.0441198	11	68	Reactome:R-HSA-204005 COPII-mediated vesicle transport	ANKRD28 GOLGA2 GRIA1 LMAN1L LMAN2 PPP6R3 SAR1B SEC24A STX5 TRAPPC2L TRAPPC6B
0.0441198	14	99	Reactome:R-HSA-8856825 Cargo recognition for clathrin-mediated endocytosis	AP2B1 AP2S1 ARRB1 CFTR COPS4 GRB2 LDLR PICALM REPS1 SH3GL2 SH3GL3 SH3KBP1 STON2 SYT11
0.0441198	30	296	Reactome:R-HSA-1474244 Extracellular matrix organization	ADAM15 ADAM9 ADAMTS16 CAPN15 CD151 CDH1 COL19A1 COL28A1 COL2A1 COL9A1 CTSD DMD DST F11R FGA FGB FGG HSPG2 ITGA3 ITGA6 ITGA8 ITGAV ITGB4 LAMA5 LOXL1 MMP10 MMP11 MMP3 NRXN1 NTN4
0.0441198	6	23	Reactome:R-HSA-3000157 Laminin interactions	HSPG2 ITGA3 ITGA6 ITGAV ITGB4 LAMA5
0.0441198	7	31	Reactome:R-HSA-8941326 RUNX2 regulates bone development	CBFB GLI3 HDAC4 RB1 SMAD4 SMAD6 ZNF521
0.0485931	4	10	Reactome:R-HSA-428542 Regulation of commissural axon pathfinding by SLIT and ROBO	DCC NELL2 ROBO2 SLIT2

## Sheet: Table7_SV_frequency
Model Type	SV type	ModelName	Disease_SV_frequency	Correctly_classified_disease_sv_frequency	Benign_SV_frequency	Correctly_classified_benign_sv_frequency	Disease_SV_frequency	Correctly_classified_disease_sv_frequency	Benign_SV_frequency	Correctly_classified_benign_sv_frequency	Disease_SV_frequency	Correctly_classified_disease_sv_frequency	Benign_SV_frequency	Correctly_classified_benign_sv_frequency
Somatic	Deletion	BRCA_1KG_somatic	11917	7858	11917	9569
Somatic	Deletion	ESCA_1KG_somatic	7172	4489	7172	5512
Somatic	Deletion	LIHC_1KG_somatic	7320	4635	7320	5820
Somatic	Deletion	OV_1KG_somatic	8018	3653	8018	4655
Somatic	Deletion	SKCM_1KG_somatic	4828	3331	4828	4064
Somatic	Deletion	STAD_1KG_somatic	4514	3333	4514	3816
Somatic	Duplication	BRCA_1KG_somatic	6023	3725	6023	4101
Somatic	Duplication	ESCA_1KG_somatic	4875	2500	4875	3099
Somatic	Duplication	LIHC_1KG_somatic	5987	3519	5987	4244
Somatic	Duplication	OV_1KG_somatic	6023	3251	6023	3737
Somatic	Duplication	SKCM_1KG_somatic	3675	2465	3675	3120
Somatic	Duplication	STAD_1KG_somatic	4644	2404	4644	2990
germline	Deletion	BRCA_1KG_germline	9096	5636	9096	4093
germline	Deletion	ESCA_1KG_germline	9093	5525	9093	4101
germline	Deletion	LIHC_1KG_germline	9096	5616	9096	4155
germline	Deletion	OV_1KG_germline	9094	5995	9094	4287
germline	Deletion	SKCM_1KG_germline	9093	5675	9093	4197
germline	Deletion	STAD_1KG_germline	9095	5609	9095	4177
germline	Deletion	CVD_control_germline	9306	6496	8372	4991
germline	Deletion	ClinVar_pathogen_benign_germline	8592	7961	8592	7836

## Sheet: Table8_Clinvar_DEL
slno	chrom	startPos	endPos	SVFXscore
1	15	22770420	28660038	0.9966
2	11	67799159	71304541	0.981422
3	22	21465660	23810042	0.9708
4	19	13386643	13387962	0.639956
5	7	72722980	74200092	0.992844
6	3	150690232	150690796	0.579044
7	7	6026383	6027257	0.795711
8	16	23614779	23637718	0.846822
9	13	32930564	32932066	0.7736
10	18	73587459	78009973	0.982822
11	2	217374143	227643620	0.887156
12	16	14014012	14042214	0.919378
13	1	225569873	230554547	0.989956
14	17	29103347	30298773	0.985378
15	15	31115046	32418220	0.999267
16	1	226372824	233008234	0.983511
17	16	28363139	29336394	0.994422
18	3	81810525	81810668	0.764244
19	2	239969863	241818536	0.957667
20	3	195762647	197352444	0.988422
21	21	44310056	47503155	0.975911
22	2	44507130	44571474	0.971356
23	9	101786486	112710170	0.968044
24	9	14757742	14830372	0.896444
25	15	23300237	28520313	0.995867
26	2	219946341	226295024	0.9128
27	6	140746966	146877424	0.969867
28	16	3911794	3954193	0.907956
29	10	133222944	135427143	0.971444
30	15	72943183	75567198	0.976911
31	22	18648865	21465659	0.9984
32	3	37081676	37081785	0.833844
33	6	162566572	162647608	0.8012
34	2	50516549	51259738	0.904311
35	16	28820742	29044776	0.959689
36	2	175101178	182053573	0.9396
37	1	146507648	148545664	0.981978
38	3	61890	12575409	0.994578
39	16	28721798	29037107	0.990356
40	17	68639720	69599915	0.905711
41	2	116059642	129828703	0.947489
42	12	32955316	32955510	0.665156
43	15	32928003	40526026	0.981911
44	2	203332221	203379722	0.868111
45	17	17234824	19925841	0.990578
46	15	48902904	48905309	0.620956
47	7	72608513	74386749	0.987644
48	6	165539977	170890249	0.970756
49	1	146096432	147916499	0.978044
50	11	103297732	103368100	0.725644
51	1	849465	9683808	0.997489
52	5	50092	30112642	0.952956
53	13	32903573	32915339	0.834022
54	4	170794658	190939340	0.904089
55	6	119296179	126034453	0.963378
56	2	165173619	169779326	0.988867
57	4	68344	20533787	0.943178
58	16	23646176	23652484	0.729511
59	11	104101410	116680918	0.9284
60	5	12572674	17966097	0.974133
61	9	98209187	98270649	0.950378
62	3	151147203	154836435	0.853133
63	20	6713936	7303989	0.857
64	1	220408339	220490046	0.899044
65	8	8193727	9810736	0.948556
66	19	33321552	33390958	0.838867
67	2	47604146	47613758	0.316822
68	2	148728325	148851964	0.783467
69	16	29674335	30199351	0.997067
70	2	32340402	32345423	0.750689
71	10	72841	5302166	0.9394
72	2	59452132	61848845	0.921178
73	15	83214011	84812693	0.967111
74	7	94257493	94257691	0.707822
75	3	54079044	66046136	0.967267
76	16	2100390	2100497	0.789667
77	4	72446	7831152	0.940356
78	13	108570479	115085141	0.993556
79	2	175763575	204806271	0.954822
80	16	15521712	16292235	0.994178
81	7	152615556	159100212	0.9486
82	3	8361811	9437652	0.972422
83	7	143839359	159138663	0.977489
84	1	218518615	218520399	0.5578
85	3	73913	9616678	0.979756
86	3	1175042	1234321	0.718378
87	6	112511750	118037596	0.910333
88	6	131388022	137469640	0.978933
89	6	64756069	64780034	0.5202
90	13	23552965	27027909	0.993933
91	21	14566665	30629529	0.854622
92	3	7442622	9492135	0.955556
93	5	175346222	177423236	0.9844
94	2	110875688	110967529	0.927467
95	1	161284189	161332229	0.917156
96	4	71551	29006745	0.949644
97	1	2043652	2172682	0.967756
98	7	54184	1480761	0.948511
99	15	32446828	34868996	0.971956
100	5	114043257	125843436	0.930556
101	12	1332413	1490778	0.865333
102	18	2921530	2938035	0.824111
103	17	7572916	7591611	0.805267
104	1	238575391	241262068	0.969622
105	16	21596298	21740200	0.981156
106	19	7112265	7249339	0.939578
107	21	45821581	47383056	0.916733
108	4	5457354	10641840	0.961422
109	16	15796990	16317329	0.982711
110	16	21939439	22439396	0.995556
111	7	16415696	16415886	0.675556
112	9	97476173	100883468	0.996111
113	17	43593475	44224221	0.973
114	6	64491811	64513698	0.640467
115	2	47656880	47657080	0.776667
116	16	2098644	2131595	0.918956
117	17	14087932	15484858	0.957911
118	13	99686620	101869748	0.974556
119	16	70646968	72849701	0.979022
120	11	35010773	35014686	0.522289
121	16	29651598	30199709	0.998689
122	16	23649160	23652488	0.585133
123	8	1719200	1728753	0.387
124	9	139217995	139460402	0.975
125	5	22148	27788723	0.962867
126	15	23615768	28660038	0.997022
127	2	198889593	200354118	0.958044
128	19	1206902	1226656	0.845844
129	19	19308410	19308468	0.770378
130	7	134702437	148504492	0.981467
131	7	144379981	144380091	0.553311
132	2	144746352	145315596	0.953578
133	4	49449	2010397	0.970178
134	16	219778	232141	0.449889
135	9	6644603	6645509	0.780022
136	9	70974660	81829792	0.978756
137	9	204103	5657733	0.987711
138	17	41204255	41227656	0.875644
139	7	153605583	159118566	0.902733
140	7	69892609	70037666	0.900511
141	6	150702374	159974984	0.976133
142	15	58088502	62221756	0.966467
143	10	81658271	88869584	0.988156
144	17	43706885	44138572	0.948867
145	15	43891635	43905909	0.724756
146	16	29492173	30265941	0.996911
147	22	43111155	51183840	0.993356
148	10	224405	6251331	0.956756
149	22	20030877	20052185	0.708578
150	20	8512965	8792352	0.913867
151	2	47605090	47627990	0.575711
152	15	25582419	25626982	0.9046
153	22	18868431	20331055	0.979622
154	8	158047	13309069	0.955067
155	6	162583324	162732891	0.854911
156	6	137166775	137167549	0.788156
157	3	70992770	71911040	0.943556
158	2	107061483	108455939	0.941089
159	22	51096695	51178264	0.876911
160	16	29580609	30177240	0.998333
161	15	23656735	28520454	0.997489
162	4	146118792	150492144	0.979222
163	17	41218873	41221990	0.735978
164	19	11230757	11231284	0.828111
165	17	14087932	15491532	0.953733
166	1	156104183	156104329	0.827822
167	2	189490489	200615496	0.950644
168	1	100684312	100687428	0.4316
169	4	175002042	184116691	0.888156
170	2	2033725	2832894	0.947533
171	7	69053749	69230025	0.909044
172	17	41203134	41222944	0.839867
173	19	11205051	11217736	0.850444
174	2	47666402	47677572	0.507689
175	6	164361516	170919482	0.957089
176	10	28270059	28275320	0.325133
177	3	61890	8173161	0.979756
178	1	216251420	216251714	0.6242
179	7	143042593	143047767	0.3082
180	2	165946639	167143153	0.984044
181	4	80707667	86753960	0.9752
182	5	113575	14684471	0.914289
183	19	11200291	11233849	0.950133
184	21	36160097	36171759	0.799956
185	11	66294158	66301137	0.632867
186	5	22148	11530503	0.939378
187	1	779526	4658592	0.997267
188	2	148934786	148977722	0.541511
189	4	53505184	60850197	0.9558
190	22	29091108	29099560	0.798956
191	19	1218415	1223171	0.857
192	7	72701017	74141493	0.997733
193	17	524	1968434	0.996311
194	13	35585790	35687704	0.834756
195	6	65558548	65955260	0.866133
196	16	89842143	89842229	0.7744
197	2	217279417	217281040	0.7324
198	2	50847099	50982172	0.898222
199	3	1289352	1326840	0.568133
200	7	145397036	159089306	0.982511
201	15	30730512	32509926	0.998489
202	3	37080354	37083368	0.440978
203	17	3392518	3402392	0.494733
204	20	30947070	31052777	0.936311
205	17	34822465	36300466	0.992467
206	18	118759	14089409	0.990111
207	17	41203134	41277500	0.931511
208	9	98156959	99345624	0.994422
209	17	41256118	41277500	0.716111
210	16	28498756	28503100	0.776
211	4	74718440	77413508	0.978622
212	11	5247796	5248524	0.644356
213	16	15481919	16388244	0.991711
214	16	16248153	16262036	0.681133
215	1	217625764	218991703	0.975711
216	17	14111771	15482872	0.9646
217	4	148842101	149277637	0.924778
218	17	29094211	30264505	0.979489
219	16	2075885	2138687	0.952378
220	15	22765627	28557186	0.9958
221	15	31352061	31392141	0.780489
222	17	34477384	36404555	0.970467
223	15	80703866	83955596	0.9792
224	22	22310378	22578581	0.659178
225	12	121956482	122990076	0.981644
226	22	29083878	29099560	0.834
227	16	89161683	89505106	0.989933
228	13	111550456	115107733	0.990778
229	13	106450861	115107733	0.989422
230	15	32008646	32539611	0.987511
231	7	117138366	117159446	0.607444
232	8	8079860	11841842	0.992133
233	8	100396415	100733295	0.937822
234	1	757092	2394455	0.998622
235	21	46363552	48080926	0.963156
236	16	29673953	30197341	0.995467
237	21	15006456	29225300	0.8486
238	7	144520632	145949971	0.8848
239	4	123871867	123913329	0.836133
240	16	85879	754083	0.995889
241	4	168772167	173121579	0.977
242	22	21808949	23654222	0.983711
243	20	50418797	50418967	0.666311
244	7	117246727	117251862	0.648467
245	1	146501347	147843733	0.978422
246	7	145710113	145814879	0.259911
247	9	211085	6106482	0.990089
248	9	111631394	111663961	0.870822
249	11	31741694	31837838	0.8982
250	2	215610439	215617285	0.406156
251	16	29674847	30194753	0.997711
252	9	203860	11414732	0.9726
253	8	54237948	62775577	0.817089
254	16	180500	188286	0.478756
255	22	22962195	23652512	0.980022
256	7	141938234	159126310	0.980978
257	13	32950786	32950948	0.827533
258	1	110150434	110152453	0.694556
259	22	36948422	38065922	0.991733
260	7	72650264	74138603	0.997267
261	6	65767620	66030608	0.843022
262	3	4276013	4643555	0.945289
263	17	41197693	41197818	0.658533
264	11	47357407	47360310	0.711044
265	17	45834	1807652	0.9956
266	19	42787041	42795448	0.870356
267	11	126069483	134945165	0.972356
268	2	26663225	26667244	0.225022
269	1	145784610	148519963	0.981044
270	7	69330736	69520566	0.936333
271	7	73591992	75914797	0.972489
272	17	41648245	42839745	0.985067
273	4	71465501	71467849	0.560422
274	10	57587927	64212007	0.938178
275	16	88706523	89596883	0.991778
276	15	84884800	85724984	0.9824
277	11	67253451	67255013	0.669289
278	6	95549950	116684929	0.762578
279	20	35579818	35580066	0.667667
280	10	131561313	133177605	0.914289
281	8	10212	8948469	0.948067
282	16	1557662	1561126	0.464933
283	6	54128690	56691435	0.986867
284	16	10031588	10051402	0.548444
285	2	238267143	238269837	0.226667
286	8	31007856	31015046	0.559667
287	9	213160	17496750	0.978733
288	6	164276934	170919482	0.956733
289	4	56771	3872380	0.950044
290	2	148743943	149131940	0.893289
291	2	110873833	110982217	0.939422
292	2	238552638	243059659	0.995089
293	1	100302512	100319101	0.553044
294	15	22784522	28525460	0.995556
295	7	117144296	117149206	0.535022
296	8	100091911	100198780	0.887178
297	17	66525010	66526590	0.858533
298	7	146346101	146475758	0.851356
299	4	144509996	149435179	0.973333
300	6	165329454	171055067	0.972422
301	4	1701017	1975031	0.9376
302	1	17380436	17380520	0.743778
303	4	72446	3563382	0.9504
304	9	203860	14744606	0.9802
305	7	72507128	74142327	0.994089
306	16	23614778	23614990	0.728311
307	20	53211426	56765639	0.936822
308	15	23683782	28530182	0.996533
309	16	46500740	51707107	0.957756
310	4	72446	12900236	0.959156
311	12	103311315	103315074	0.105378
312	1	568707	1283779	0.972578
313	18	67082103	78014123	0.944978
314	4	124282602	134014299	0.9476
315	11	108098341	108100060	0.632444
316	4	83319613	87548603	0.966311
317	7	72681396	74137354	0.996511
318	2	203331912	203338445	0.644222
319	5	233592	235455	0.803156
320	13	32928991	32932072	0.802978
321	15	91354424	91354646	0.797111
322	4	81348176	101776598	0.9584
323	6	117971548	118218720	0.6248
324	12	23979790	24033225	0.655289
325	2	146803586	149568729	0.881267
326	16	28802396	29051191	0.995067
327	17	59853755	59938906	0.869844
328	4	2364200	5447465	0.981467
329	16	15318663	18778064	0.968756
330	12	116622731	116685976	0.829444
331	19	11226888	11230767	0.652711
332	11	76877091	76888699	0.412
333	9	213160	3497920	0.9794
334	2	110871507	110980919	0.940556
335	5	112043200	112181937	0.933956
336	17	43622196	44201470	0.974733
337	16	23614778	23619333	0.507778
338	2	203407170	203424670	0.8288
339	16	23632672	23652488	0.850578
340	1	779732	3404441	0.996311
341	9	119397022	119504695	0.929111
342	4	82359655	84155605	0.955533
343	2	19905994	24762790	0.732333
344	7	6012869	6042267	0.834911
345	14	58120130	64560246	0.981556
346	17	34822465	36351934	0.992467
347	19	11211021	11215895	0.869489
348	2	47630262	47635694	0.607156
349	16	29412502	30215621	0.998844
350	22	21081259	24593820	0.995867
351	2	236835815	236942661	0.884311
352	6	133783901	133785996	0.465022
353	13	94703766	109731879	0.958622
354	1	146535352	147844809	0.977089
355	2	235744423	243007359	0.9924
356	15	35287651	40027263	0.915067
357	8	128295595	133200773	0.936689
358	17	1936752	2901448	0.996022
359	16	29592782	30173854	0.9976
360	17	41234514	41234588	0.784333
361	4	68344	2155022	0.972422
362	22	18900667	18923820	0.627556
363	11	5247799	5255214	0.306756
364	3	171677939	172191359	0.984022
365	9	138455645	138458646	0.239
366	2	55797713	60746979	0.879711
367	3	37055916	37070429	0.797356
368	16	89818535	89883033	0.956578
369	7	69955481	70217682	0.942311
370	12	120941870	122944265	0.977711
371	16	12061687	15256745	0.9888
372	9	204103	8266492	0.994756
373	2	122582373	129628378	0.940289
374	10	104849418	104934725	0.946444
375	3	76813410	89732085	0.895956
376	10	136360	274777	0.925644
377	18	60666928	77967869	0.925467
378	1	145311042	147915048	0.965667
379	6	65611749	65764521	0.839089
380	17	29466685	29490493	0.800956
381	11	45873732	46409298	0.992156
382	17	29660769	29662293	0.803222
383	2	178738796	199390216	0.9084
384	10	224405	358626	0.970311
385	12	111348622	111348979	0.5726
386	7	146947556	159118566	0.975222
387	17	1114082	1784979	0.990533
388	18	68552595	78015180	0.912733
389	16	29647341	30177807	0.995378
390	19	1221947	1222005	0.788911
391	7	72606408	74285345	0.991467
392	8	7268818	11819316	0.993089
393	8	8093168	11898980	0.993822
394	9	102112197	118529754	0.991778
395	6	129512457	132452760	0.986089
396	17	29658265	29662293	0.775933
397	8	191529	10315994	0.954778
398	8	17923370	17932840	0.324511
399	19	44015588	44015719	0.818
400	6	145253696	153306499	0.982022
401	9	214956	464239	0.971489
402	2	203242134	203242334	0.805178
403	8	42303396	43002481	0.984489
404	4	4428129	17462172	0.939356
405	11	44158142	46142690	0.967733
406	15	32031011	32509926	0.986622
407	11	31210841	35436121	0.977178
408	6	161969875	161990458	0.390711
409	7	140133024	158982771	0.980689
410	4	9927511	9954773	0.539467
411	5	130494965	130501051	0.819911
412	12	121156588	127984760	0.969911
413	3	37045891	37092337	0.899533
414	10	46205695	51724915	0.904156
415	3	61890	11263288	0.979756
416	1	218578500	219446991	0.935178
417	6	157286550	157414586	0.9032
418	18	59876468	78014123	0.9286
419	3	123563318	123618911	0.475444
420	16	23646172	23649460	0.784489
421	5	148442533	148442737	0.564267
422	3	129536085	141143997	0.966667
423	4	55064767	63135833	0.952089
424	15	22770420	28704050	0.995089
425	9	204103	5695507	0.987378
426	16	68835562	68835806	0.684067
427	18	48584494	48604837	0.870289
428	7	103131826	103147955	0.7044
429	2	71795070	71797474	0.641978
430	1	155294635	155452240	0.924489
431	12	66200776	66575257	0.942844
432	16	28497647	28497991	0.856956
433	18	74347426	78010032	0.978222
434	9	304560	464239	0.963644
435	3	37086766	37089578	0.835044
436	9	71130847	72221020	0.992689
437	7	11162118	16518928	0.933578
438	4	68344	15197147	0.960956
439	15	68521829	68521932	0.696089
440	13	101075863	115105020	0.995067
441	16	28825480	29076193	0.9882
442	1	94402742	94505682	0.940622
443	16	28441537	30178406	0.995644
444	11	120527020	134938470	0.9538
445	9	21994138	21994330	0.679044
446	5	113575	17334977	0.962867
447	7	135098856	143837312	0.971178
448	1	156226285	156651655	0.967867
449	15	22652046	28705151	0.995467
450	22	18628131	21883879	0.9944
451	22	21808949	22905068	0.976489
452	7	72718276	74287433	0.993867
453	1	240620283	247690417	0.939067
454	22	18790221	21697998	0.996333
455	17	16772263	20297091	0.995889
456	16	14968858	16291983	0.994444
457	3	37034541	37050402	0.869578
458	10	50666850	50873102	0.948756
459	17	77005745	77005899	0.322267
460	18	64849942	78077248	0.943733
461	17	14110450	15449097	0.956644
462	16	88885163	89479566	0.993733
463	2	201385683	204430934	0.985644
464	17	36091584	36091820	0.797111
465	18	66697487	67350193	0.963556
466	1	224346183	224409144	0.934978
467	17	1277122	1429100	0.971444
468	17	14099741	15471179	0.961422
469	2	47636780	47638831	0.819911
470	1	2761324	8068000	0.956356
471	17	3505566	3562685	0.897844
472	7	6045516	6045668	0.793578
473	17	56774047	56774226	0.831711
474	1	714143	2867436	0.998267
475	12	122169402	129084163	0.989911
476	2	32365294	32374446	0.676644
477	1	144368496	148636756	0.940578
478	1	145895745	147926347	0.9792
479	17	17711737	17748468	0.876956
480	5	173376775	174327398	0.825644
481	2	50959191	51402934	0.957267
482	13	47542214	88034240	0.942267
483	17	47438516	48346801	0.986644
484	10	103891056	105339973	0.971489
485	22	18916841	21465659	0.999422
486	10	122213941	135434178	0.936089
487	8	41548241	41724964	0.878067
488	4	68344	20387231	0.946756
489	7	151387195	154070094	0.97
490	11	47367793	47367864	0.680222
491	9	21967750	21975132	0.507378
492	7	6013019	6013183	0.705489
493	8	6264112	6299587	0.745156
494	19	11216276	11221327	0.904556
495	18	60973432	78010032	0.8914
496	7	20601078	32044755	0.959222
497	9	34647754	34649648	0.780778
498	17	42011534	42931393	0.998978
499	11	108151721	108160528	0.861444
500	8	100587885	100589861	0.751556
501	2	32376111	32381206	0.745489
502	16	28497794	28498182	0.824689
503	22	18889489	21466715	0.998422
504	20	70579	956299	0.972756
505	5	112073555	112151290	0.916489
506	2	237938269	242783384	0.994333
507	6	65603576	65657511	0.585867
508	11	108235802	108236241	0.822111
509	8	191604	6880346	0.960378
510	17	43717702	44345038	0.969467
511	22	21801632	22998308	0.967133
512	7	23000505	23004589	0.7332
513	8	41761812	42107108	0.996178
514	20	71022	2129746	0.991933
515	22	16888899	20026751	0.993089
516	16	89220724	89261894	0.807978
517	5	112172609	112244011	0.951289
518	14	105489732	107258965	0.9282
519	2	133457176	138188195	0.970956
520	4	173422524	190828225	0.948422
521	2	131477946	131975365	0.977378
522	17	43703800	44212824	0.978822
523	3	185419047	186575415	0.914644
524	1	779726	7930605	0.985333
525	6	129670432	129725114	0.799378
526	17	34815550	36208392	0.991578
527	3	19064851	26448689	0.968044
528	2	50804278	51027599	0.926178
529	1	145764392	147830830	0.984756
530	22	50190424	51183767	0.995733
531	7	139548075	139680096	0.9086
532	2	47702163	47705658	0.844111
533	17	41266735	41267772	0.529889
534	18	77098564	78014123	0.987933
535	1	244385523	246707775	0.880667
536	10	7377292	9129131	0.949111
537	9	129414010	129460757	0.833578
538	9	139089170	139096858	0.615156
539	16	28861530	29031059	0.966111
540	20	6317253	8558193	0.944089
541	16	29649996	30199852	0.997756
542	11	119807472	134868407	0.932489
543	2	202483622	202512548	0.8634
544	15	57367490	57456139	0.840467
545	1	216240159	222780954	0.958089
546	17	56780546	56780700	0.771378
547	13	100934273	101069066	0.888378
548	2	148957571	149100105	0.776289
549	11	35685125	46981371	0.903
550	17	4907451	4926045	0.848467
551	2	73828492	73900329	0.465178
552	11	108117680	108117864	0.8156
553	5	83497558	88416354	0.869511
554	22	18706000	20659606	0.940378
555	14	36985276	36989335	0.746133
556	9	6532996	6645519	0.947933
557	7	69939569	70245396	0.937667
558	16	155426	1549894	0.999333
559	15	22765627	28940098	0.995356
560	3	167402075	167437965	0.832578
561	7	73461981	73992743	0.985044
562	11	126631557	134868407	0.953267
563	7	80242419	80303812	0.700733
564	3	195725289	197344176	0.981978
565	17	43651730	44351152	0.9566
566	6	153114536	170919482	0.980667
567	7	25943007	27062117	0.935622
568	22	30051484	30051628	0.7832
569	12	27314530	27795416	0.962622
570	13	52518224	52520634	0.595489
571	11	2905208	2906985	0.771022
572	11	2797183	2798268	0.413489
573	17	41267736	41276119	0.534511
574	8	42693104	42694524	0.690289
575	22	18875955	21466715	0.998422
576	2	166079507	167521122	0.982689
577	12	73879476	93189581	0.9328
578	7	72772521	74133319	0.992156
579	1	156844809	156846190	0.7134
580	15	30884560	32413623	0.998867
581	17	29558431	29559785	0.809311
582	12	109998824	110003001	0.3736
583	6	129204370	129837512	0.874356
584	2	73617392	73789869	0.883622
585	8	62449004	62474645	0.608533
586	6	163082	2724845	0.966778
587	16	46737109	51838691	0.9596
588	7	144947346	159128556	0.985444
589	1	156084709	156212953	0.913356
590	5	49757933	55158813	0.947044
591	16	15755044	15759340	0.279156
592	16	29819552	30173854	0.991111
593	6	129486710	129514008	0.520956
594	3	100986080	100987929	0.112578
595	13	23667334	23778038	0.658156
596	16	29656683	30197290	0.999089
597	17	34849817	36263019	0.990822
598	17	41233217	41243627	0.840222
599	16	28404152	29353391	0.989733
600	1	146535352	147824207	0.976356
601	16	85879	2053328	0.997333
602	5	175559838	177426530	0.987
603	14	29273193	33703472	0.983822
604	18	48602997	48604847	0.816711
605	2	47636752	47638155	0.823889
606	4	85039	1921232	0.976711
607	2	47672686	47672796	0.801022
608	15	67479324	67479847	0.839956
609	2	96919535	96931129	0.819689
610	17	29054314	30409336	0.9836
611	15	48703522	48760718	0.915889
612	6	5262295	5395849	0.8546
613	7	73799885	75388031	0.9242
614	22	16087693	19363465	0.981778
615	17	29489247	29502014	0.818822
616	8	116413558	116514256	0.876956
617	4	186272402	190788707	0.914444
618	11	31277818	31795239	0.908356
619	11	44210278	44307366	0.935133
620	22	18765084	21661435	0.994733
621	15	42651697	42704515	0.894689
622	6	13693851	24225515	0.887133
623	2	240161376	242783384	0.993956
624	7	5101630	5864814	0.984644
625	22	20733426	21505417	0.997689
626	22	44203245	51178264	0.991111
627	14	103153636	107285437	0.989867
628	2	50847099	51556715	0.966467
629	1	173872941	173886516	0.713022
630	1	849465	9627180	0.997244
631	5	86530414	88893604	0.819178
632	18	60416708	78014123	0.931911
633	11	132806619	134868407	0.987911
634	22	48637186	51178264	0.990667
635	19	11221447	11223953	0.812178
636	13	108860860	108863636	0.752511
637	5	127441490	127471419	0.8106
638	1	110994178	112360446	0.950311
639	9	111215	14650760	0.979044
640	13	24436681	24443638	0.361178
641	3	93948	9491994	0.968422
642	3	37049639	37050445	0.816111
643	19	29542794	32458502	0.914622
644	21	44478234	44485825	0.344311
645	17	56780556	56811703	0.7686
646	6	136317743	146666780	0.990667
647	13	49050826	49051550	0.697622
648	7	69617683	69932353	0.926111
649	3	182037551	186160910	0.935556
650	9	130833675	131857181	0.970378
651	2	47612298	47630547	0.363111
652	11	67249417	67255234	0.586667
653	20	34959765	34960308	0.0582667
654	17	34822464	36283807	0.990333
655	20	35177146	35184110	0.134378
656	1	145387022	145803834	0.992244
657	12	80632664	80732812	0.8162
658	16	9915836	9916457	0.747889
659	19	11200037	11211022	0.741667
660	18	59243241	78010032	0.929022
661	6	66094268	66094403	0.607022
662	15	72963969	75535330	0.977333
663	2	48861902	48988580	0.875067
664	6	56911419	56953687	0.689933
665	17	80030213	81048189	0.993844
666	5	112043008	112179833	0.938933
667	17	50689	2165080	0.995511
668	9	137816458	141114095	0.957467
669	7	73992743	83618176	0.978444
670	17	29652831	29665163	0.861578
671	9	113496510	113496675	0.640689
672	1	885377	6635005	0.997356
673	2	47635529	47639709	0.813556
674	19	11223953	11244506	0.857222
675	17	16782545	20294038	0.995911
676	13	32936639	32972927	0.918978
677	16	21884191	22288219	0.997956
678	5	112174436	112179823	0.733933
679	9	130591959	130592112	0.6792
680	7	72766311	74339030	0.9948
681	1	243949930	244033798	0.893933
682	9	108308638	108382342	0.939044
683	15	44862702	44867259	0.77
684	17	41206862	41215010	0.713022
685	22	50145415	51197838	0.997978
686	3	37034840	37042544	0.847911
687	15	23707251	28520454	0.996267
688	16	15492306	16292235	0.993911
689	17	43592409	44249054	0.975156
690	7	101912319	120918695	0.939044
691	1	28751377	33588455	0.988489
692	7	54184	159075079	0.876356
693	3	37034541	37059096	0.920667
694	18	131699	15121054	0.990667
695	15	22770420	28709715	0.993822
696	4	149277636	149669181	0.897511
697	15	67482730	67482894	0.807622
698	17	524	3825428	0.994022
699	22	50973974	51183840	0.936444
700	6	4990660	10358695	0.977244
701	17	41251897	41277500	0.781578
702	16	1734362	2285561	0.994578
703	15	23656935	28520313	0.996267
704	22	32150887	32211218	0.907289
705	15	23353637	28592766	0.9962
706	22	18706000	20311763	0.980156
707	1	779726	12530188	0.973667
708	4	44019	19796182	0.940756
709	15	72926921	75544524	0.974311
710	22	18919941	21505558	0.998933
711	6	107766484	110869110	0.985978
712	13	32950800	32950934	0.823422
713	5	65315605	68755816	0.987533
714	10	81597766	88951347	0.987889
715	16	15048750	16194578	0.994733
716	16	28835712	28915526	0.9564
717	15	30819264	32510067	0.999178
718	5	176655604	176673557	0.727467
719	1	145770624	148514899	0.979578
720	15	44887436	44892850	0.822222
721	7	69969630	70204548	0.9426
722	17	41276033	41276132	0.740044
723	3	37064798	37068325	0.6604
724	1	757092	5160050	0.996511
725	2	47698097	47710094	0.866467
726	6	103727339	114255403	0.983667
727	7	6013023	6022628	0.510511
728	4	188478515	190957473	0.939733
729	22	51024307	51243435	0.932067
730	5	92235440	118949814	0.933133
731	12	116012277	116783516	0.937978
732	15	22779921	28442413	0.995844
733	2	50844014	51586061	0.968333
734	2	177169172	202904513	0.926111
735	16	16247817	16262005	0.678267
736	17	2497628	2585485	0.951933
737	17	41215870	41277500	0.960689
738	19	33321505	33359460	0.727133
739	1	2614841	4789181	0.940667
740	13	76942603	90660121	0.913733
741	10	133255623	135434178	0.975267
742	14	21784105	21791536	0.483689
743	16	89849256	89851382	0.386222
744	11	121482184	134938470	0.975378
745	12	23641725	23779213	0.875778
746	15	22750304	23226254	0.996333
747	20	62037976	62103836	0.745733
748	2	528351	2564992	0.978711
749	19	11226749	11242035	0.8374
750	1	179851637	179873157	0.810756
751	6	156674765	157870814	0.968733
752	15	28963099	32514926	0.980956
753	15	23707251	28535207	0.997622
754	17	33430262	33446642	0.660244
755	10	81697810	88768847	0.986533
756	1	957473	4725355	0.997778
757	5	112072720	112179833	0.922756
758	17	43706885	44207977	0.976178
759	3	37034839	37070424	0.914467
760	1	1008285	2723403	0.997111
761	17	43005865	43377096	0.969867
762	15	99903770	102415472	0.994378
763	22	30069247	30069485	0.864578
764	3	61890	7486254	0.973956
765	15	25582419	25798470	0.960067
766	20	35577147	35586131	0.6396
767	2	51125056	51803361	0.913689
768	18	3447718	3451781	0.6896
769	9	130893683	132554593	0.991689
770	7	6043320	6043689	0.809044
771	18	62618173	78010032	0.935267
772	17	1130775	1985676	0.991356
773	16	14899675	16514111	0.987511
774	1	834100	7871366	0.991422
775	17	41197693	41215349	0.832133
776	13	32890591	32899327	0.735044
777	2	48010372	48033999	0.911667
778	5	135229730	136954721	0.974533
779	13	100764074	100764335	0.698889
780	2	50818354	51158300	0.930044
781	12	51027670	53245693	0.980689
782	22	50627703	51211392	0.995978
783	22	29130380	29130719	0.806133
784	16	89334865	89383447	0.927133
785	7	2219183	2612472	0.943689
786	16	221961	228406	0.355067
787	2	51226169	51556715	0.773044
788	11	128556379	128681341	0.888333
789	16	29595482	30198151	0.996133
790	2	109556626	117570152	0.956978
791	17	34604363	36188734	0.959311
792	8	38099747	38105373	0.7232
793	18	118759	15024002	0.990178
794	1	156084709	156085065	0.772778
795	16	68849407	68849672	0.773044
796	1	1040025	1156131	0.906133
797	11	108137891	108236241	0.915911
798	16	29835620	29837355	0.235733
799	7	105902384	110868092	0.946844
800	2	48010362	48018272	0.645844
801	2	189859689	189863222	0.508533
802	16	21618157	21852932	0.973911
803	21	15485037	48090352	0.927467
804	18	3447717	3457958	0.752689
805	7	16131299	16255842	0.795933
806	2	241006622	243028452	0.994111
807	2	99028235	102253369	0.978889
808	5	112162798	112179829	0.848978
809	17	43655746	44176717	0.964511
810	17	41242940	41258570	0.903689
811	5	9120812	24274030	0.974867
812	13	48878038	48881552	0.712289
813	10	75542066	79428995	0.965978
814	16	77981956	79037091	0.896
815	1	43336798	44713202	0.993756
816	15	31115046	32441451	0.998867
817	16	69569225	75960196	0.991778
818	22	34157347	34157473	0.702756
819	19	11200037	11211021	0.728467
820	7	117170953	117174420	0.587267
821	19	11213339	11217363	0.896889
822	21	32711700	33683830	0.931289
823	20	62002368	62915555	0.996978
824	15	22770420	28415107	0.995778
825	16	21689789	21747769	0.892578
826	4	88265487	94575586	0.910178
827	16	29656716	30158469	0.999333
828	15	32064999	32514980	0.987978
829	9	556624	703693	0.866178
830	2	164311799	167818832	0.950022
831	17	29428899	30326958	0.981756
832	16	88666176	89472627	0.9954
833	5	2886276	7108408	0.8678
834	2	47630320	47657090	0.919822
835	14	34349617	42828688	0.947867
836	1	67705386	72390489	0.964444
837	12	2797121	2851017	0.372978
838	9	140708802	140708935	0.771978
839	1	145791973	147848380	0.987022
840	13	94393570	94483201	0.786333
841	6	162622152	162683807	0.724244
842	19	11200037	11230767	0.941644
843	13	20523270	21972234	0.995489
844	1	849465	4048535	0.995911
845	20	62090402	62915555	0.993756
846	2	47697729	47706125	0.868267
847	17	66511534	66511717	0.832378
848	9	130374662	131329276	0.991289
849	2	240457942	242783384	0.9954
850	16	78458746	78458972	0.648333
851	10	81617259	88980961	0.989444
852	17	29496898	29701183	0.946244
853	16	21964082	22386845	0.994222
854	7	72766312	74133332	0.993867
855	2	166900199	166907805	0.576311
856	18	85431	7094699	0.989978
857	16	74746852	74773920	0.828444
858	2	186356600	188906835	0.903978
859	10	224405	4648034	0.945311
860	15	41689326	52446981	0.994444
861	15	42702643	42704190	0.871067
862	16	6366970	6367083	0.5004
863	7	73992743	74991125	0.889
864	17	47215225	50225170	0.981022
865	1	242263611	244559673	0.956378
866	3	37049838	37052249	0.748267
867	1	145655991	149232481	0.970578
868	2	237684214	243007500	0.993889
869	6	156549544	157430123	0.984133
870	15	31098689	32444044	0.999133
871	2	233113938	233164839	0.8796
872	3	169482532	169485508	0.312222
873	15	22770420	28915864	0.9952
874	9	130420442	130420935	0.672044
875	1	209742721	210774573	0.9688
876	7	80256887	80276756	0.377422
877	6	65614167	65949448	0.892267
878	2	111392258	113094793	0.983556
879	9	33572678	36782012	0.990689
880	3	195725289	197015654	0.980689
881	22	18896971	20311763	0.986867
882	21	36160047	36421645	0.881178
883	7	126499785	132435696	0.998311
884	1	236719381	249212668	0.980844
885	15	67457222	67482884	0.790022
886	16	80623262	81411221	0.984622
887	15	30509324	32899558	0.980822
888	15	48703186	48748959	0.893578
889	1	145310253	146491118	0.9482
890	6	64708420	64712050	0.585289
891	20	62305427	62305518	0.1572
892	18	55298899	78014123	0.928822
893	9	118602946	121246861	0.978622
894	1	215836169	215851932	0.604267
895	21	47401744	47552486	0.890111
896	1	243840525	245086749	0.916267
897	2	32288679	32289315	0.809644
898	12	173785	6378954	0.972156
899	9	128843873	130543964	0.990956
900	7	121734933	121803684	0.894667
901	2	47630320	47632584	0.6748
902	15	43077824	43634458	0.990311
903	14	88398406	88422569	0.810911
904	12	63952692	64062981	0.770578
905	22	20030821	20041691	0.557911
906	10	89622927	89712026	0.838467
907	9	140667619	140677737	0.482356
908	5	171758784	171771367	0.690956
909	16	29597821	30177240	0.998356
910	5	22148	4163847	0.923489
911	11	39200801	49157287	0.926489
912	2	50964033	51227294	0.932467
913	17	41254529	41259554	0.723667
914	3	105525	8299796	0.979778
915	12	52306862	52307574	0.735178
916	3	10188197	10188320	0.799889
917	22	18905108	19015451	0.6674
918	22	43233099	51174234	0.9928
919	5	22148	12820111	0.9284
920	1	146535352	147857078	0.9776
921	22	23012068	23654237	0.9762
922	16	16247251	16258394	0.469533
923	10	123348505	135434178	0.945844
924	2	239071622	243048760	0.993844
925	14	97386606	100645293	0.914489
926	17	59937174	59940147	0.7326
927	4	178907109	190828225	0.928356
928	2	47604152	47604216	0.469022
929	15	98628329	102383473	0.996889
930	19	11215894	11221447	0.911178
931	3	114422349	114464858	0.626778
932	2	47600601	47604216	0.620133
933	3	93948	5427855	0.9704
934	17	41267722	41277500	0.663222
935	17	45380057	45380230	0.833733
936	18	136225	8057394	0.979711
937	1	160369889	175796325	0.976333
938	16	10273834	10274288	0.703556
939	9	71079378	75905808	0.977444
940	22	18999802	21455499	0.998489
941	19	12574342	14726197	0.990267
942	16	23625314	23635425	0.768822
943	15	23620190	28545355	0.997378
944	22	18646692	21631412	0.995711
945	11	125916252	134945165	0.981867
946	16	78374561	78469453	0.861444
947	5	4932819	18465470	0.980689
948	22	18894834	21461752	0.999489
949	9	13739629	18023839	0.963089
950	22	18642645	21717111	0.996289
951	22	18900754	21800277	0.997778
952	6	163606024	171055067	0.874222
953	16	28543103	30194753	0.994622
954	17	7571719	7590868	0.836978
955	6	85636581	88075159	0.742089
956	8	18830505	33476782	0.991533
957	15	24811184	26026370	0.934956
958	22	20708889	21407690	0.996244
959	1	145068490	147929323	0.957378
960	16	15492306	18162167	0.971133
961	22	51121451	51183840	0.886444
962	16	28819027	29043972	0.970089
963	2	215632195	215634046	0.655733
964	13	102189395	115085141	0.991222
965	1	146053452	147834136	0.980178
966	16	222911	227410	0.369422
967	15	22646193	23199953	0.995733
968	1	146089267	149376652	0.960733
969	3	128204042	128206074	0.784333
970	15	23667813	28940008	0.996356
971	14	102931118	107285437	0.986956
972	9	119445808	119638487	0.887089
973	16	15492306	18366738	0.962956
974	7	113898257	116067175	0.837511
975	2	228230758	228234864	0.111756
976	21	38790551	43619940	0.933222
977	19	1206906	1226651	0.849889
978	6	2862873	16698019	0.965756
979	22	42416025	51181759	0.994667
980	12	52306238	52314697	0.830067
981	17	4818813	5100421	0.983289
982	2	48010366	48032172	0.8936
983	12	114839610	114839745	0.664289
984	14	67291191	67291284	0.629956
985	7	146829316	146829621	0.658
986	4	162205709	182329883	0.957533
987	11	103016471	103177263	0.9002
988	22	30032729	30057338	0.878133
989	15	29066367	30763160	0.986978
990	9	137534023	137660319	0.865622
991	16	29351825	30332071	0.996889
992	15	48736727	48741100	0.758
993	1	24186267	24186413	0.783844
994	18	7773469	8250052	0.944711
995	22	41550978	41560154	0.879444
996	1	76226786	76228468	0.661644
997	10	4689759	19120882	0.996956
998	5	88062492	88104672	0.867511
999	8	90990437	90993131	0.6838
1000	16	14897787	16508039	0.989156
1001	7	116966858	134475440	0.980911
1002	2	47612304	47614167	0.511689
1003	3	135969207	135969410	0.773711
1004	9	185578	7635806	0.993711
1005	11	120615373	134868407	0.963578
1006	8	100443744	100733295	0.932933
1007	22	21977699	23657804	0.983622
1008	7	16341035	16348262	0.105111
1009	1	8343753	12530188	0.962644
1010	2	47642508	47655432	0.652356
1011	13	94097217	94204671	0.795556
1012	17	66508519	66508689	0.519622
1013	4	123977521	123978463	0.686311
1014	1	168284059	175268435	0.989489
1015	5	22148	5102699	0.893156
1016	20	62044802	62046479	0.427689
1017	11	31242423	31892424	0.918578
1018	6	144498025	144517214	0.547222
1019	15	31115046	32898667	0.989733
1020	1	241920550	249185508	0.959556
1021	2	44517330	44546016	0.860444
1022	10	88635765	88635852	0.730867
1023	19	43013364	47241534	0.9918
1024	6	129204380	129419570	0.8788
1025	6	161071092	171055067	0.969356
1026	16	73140	1823350	0.998244
1027	15	23286570	28540415	0.996378
1028	7	33295172	33303394	0.601644
1029	9	76321601	82985544	0.974933
1030	1	146030327	147897962	0.973667
1031	8	1000515	1276067	0.507044
1032	11	31284589	32456911	0.941867
1033	2	74365483	89129064	0.944422
1034	7	107410313	117825549	0.961889
1035	16	215498	233437	0.414844
1036	15	48888469	48936976	0.8486
1037	22	49711442	51178264	0.995467
1038	17	1277161	1505103	0.974556
1039	10	46476964	51724915	0.924556
1040	6	14730786	17554322	0.869844
1041	22	51059147	51183996	0.898933
1042	1	45794971	45799281	0.843378
1043	9	114299779	123267736	0.992356
1044	3	81539537	81810688	0.871933
1045	13	111217421	115103529	0.992267
1046	5	161381033	161534024	0.885533
1047	2	179403524	179655493	0.919111
1048	13	44079531	50557804	0.989
1049	2	182623427	192880118	0.918378
1050	8	69900115	72552263	0.978133
1051	1	5270318	8576813	0.952911
1052	1	82153	12699337	0.982333
1053	4	107066117	107101467	0.656711
1054	13	111568864	115107733	0.990444
1055	3	69964028	70538306	0.818978
1056	16	29439268	30197341	0.998333
1057	2	114056440	123673800	0.965556
1058	22	30032729	30035211	0.846044
1059	5	22148	22775404	0.958867
1060	1	146564742	147735011	0.969444
1061	5	132866924	134183368	0.948156
1062	16	86544189	86546749	0.731822
1063	22	43059473	43145703	0.503489
1064	20	49447089	49510400	0.786467
1065	5	110079420	110079498	0.640889
1066	7	14005821	18360977	0.952356
1067	16	2115499	2124416	0.706533
1068	3	171686399	172849070	0.980756
1069	11	129721808	134938470	0.964178
1070	4	190713590	190828225	0.300022
1071	21	15347194	29186439	0.844978
1072	17	968888	2165080	0.989178
1073	16	89829944	89836293	0.582711
1074	3	10191470	10191649	0.713
1075	15	23620190	28357230	0.996289
1076	14	102460420	107263620	0.990444
1077	17	59934408	59938910	0.735867
1078	14	101270695	101279253	0.0229333
1079	6	157431663	158489904	0.976133
1080	17	7572920	7574039	0.436778
1081	2	51148986	51259192	0.868667
1082	16	29673202	30199713	0.995711
1083	6	107681	4979015	0.970978
1084	21	43498965	48097372	0.969022
1085	7	72700413	74193403	0.9906
1086	4	118273036	134486822	0.948378
1087	18	46942426	78014123	0.958556
1088	13	81851090	102864674	0.924822
1089	17	16581523	20434651	0.995422
1090	2	105263099	105680562	0.763644
1091	22	43381458	51197838	0.991889
1092	17	76133777	76133915	0.746578
1093	7	72612041	74574641	0.985889
1094	2	96739307	98066294	0.991378
1095	19	11233848	11244506	0.793778
1096	18	27024474	37983616	0.964689
1097	2	47604146	47637517	0.811089
1098	2	148777551	148991171	0.867489
1099	2	47612294	47613762	0.205911
1100	9	13974414	14286259	0.9578
1101	9	140637558	140638660	0.758111
1102	22	21465660	24885806	0.994822
1103	15	30653876	32861626	0.990756
1104	17	73632430	73966825	0.993556
1105	20	2463100	8185680	0.830022
1106	12	6837830	7858216	0.993333
1107	17	41215349	41276132	0.956556
1108	14	88401055	88417112	0.595778
1109	22	18890041	21440455	0.997822
1110	8	176451	6920273	0.9618
1111	11	71680926	77943941	0.983044
1112	1	41343607	43121507	0.994422
1113	10	70749014	70765487	0.865711
1114	16	14892879	16533890	0.985111
1115	12	57407138	63436278	0.9524
1116	5	89990518	90136394	0.907622
1117	16	96721	1917328	0.998178
1118	9	97808510	98873445	0.9938
1119	14	54250362	55362006	0.975089
1120	17	524	2750745	0.9944
1121	1	215844313	215848958	0.611378
1122	2	241006622	243059659	0.994956
1123	1	145786359	148514899	0.979844
1124	14	51152772	51216251	0.953689
1125	22	18890161	21464056	0.999622
1126	10	56046998	59028303	0.9166
1127	8	3791726	4088167	0.859644
1128	1	146127814	147844758	0.980178
1129	22	44165	11675280	0.8756
1130	12	70163516	77357997	0.967511
1131	14	97277005	97327082	0.877889
1132	8	158047	6944233	0.9666
1133	17	17116958	17117180	0.828644
1134	8	42093803	42614052	0.994844
1135	5	112116486	112181936	0.918178
1136	15	32457091	32771537	0.672956
1137	2	131729	2717289	0.978444
1138	5	22148	21726469	0.943511
1139	16	15494599	16327230	0.993778
1140	17	41205430	41209604	0.579222
1141	16	14897624	16458408	0.991867
1142	15	30940503	32620088	0.999178
1143	11	124254552	125315622	0.937133
1144	13	89796109	115083342	0.952044
1145	10	54991836	55295059	0.615044
1146	10	46966532	51700837	0.948711
1147	21	47531390	47541037	0.328889
1148	7	92916551	94959433	0.966978
1149	2	233001171	233001439	0.764778
1150	5	178585880	178770767	0.859111
1151	22	34022207	34157483	0.795378
1152	1	216691948	220000632	0.941822
1153	20	6102950	6104903	0.229844
1154	18	51818219	53421512	0.963778
1155	14	55369018	55369401	0.832422
1156	14	65560419	65569063	0.740311
1157	2	32372831	32390406	0.818156
1158	17	29490203	29497015	0.791244
1159	1	32859414	36454915	0.991378
1160	3	60374851	60557357	0.896889
1161	4	154577936	155849925	0.979111
1162	8	176451	6942337	0.964222
1163	17	16922264	20051943	0.9944
1164	6	117136361	120040041	0.9862
1165	14	52011563	55787316	0.984622
1166	17	29527429	29592367	0.889311
1167	16	28824793	29133735	0.991333
1168	22	37866630	39054815	0.9958
1169	15	30931869	32539611	0.999
1170	9	130581880	130582336	0.489111
1171	15	22318596	28940098	0.989156
1172	5	112043008	112116606	0.927044
1173	22	18900667	19770565	0.9624
1174	16	68771308	68867412	0.915578
1175	3	60393926	60558331	0.8954
1176	2	148942536	149035397	0.7074
1177	22	18874455	20306317	0.980733
1178	2	47610842	47615751	0.403222
1179	4	176493245	190957473	0.9526
1180	22	47630450	51178264	0.987511
1181	15	30921916	32539666	0.999044
1182	15	62128860	62340126	0.944489
1183	2	47280430	47714665	0.974156
1184	19	11213462	11218191	0.919622
1185	2	51228343	51427877	0.799489
1186	18	28650671	28650836	0.675267
1187	16	29238592	30190568	0.992156
1188	15	89750127	89757489	0.637622
1189	1	697793	2567838	0.997622
1190	1	779726	3235959	0.997578
1191	16	14910204	16194578	0.995756
1192	7	146481737	159128663	0.976556
1193	19	11188418	11204273	0.611556
1194	16	74750290	74762108	0.499044
1195	17	7572920	8285634	0.986356
1196	2	169824975	169830328	0.581022
1197	10	2593112	8484746	0.940533
1198	5	127777364	127900742	0.841511
1199	8	191529	7752586	0.968067
1200	7	101450428	112054905	0.985267
1201	18	48573410	48604843	0.885422
1202	1	193205375	193205496	0.8192
1203	10	55663002	55663130	0.643667
1204	19	11210888	11218204	0.918889
1205	12	1950036	1985170	0.637667
1206	14	76967037	76967064	0.294667
1207	15	22746943	23121448	0.992822
1208	2	173231479	177225915	0.974333
1209	22	18878408	21907671	0.997244
1210	4	158091563	158091900	0.627089
1211	16	29855930	30198600	0.992911
1212	1	143721525	149232481	0.937578
1213	22	49928761	51203353	0.998889
1214	16	15395311	16210889	0.995444
1215	16	29673753	30190709	0.995444
1216	11	44165776	44219588	0.846422
1217	13	31682662	33765790	0.9966
1218	4	82723160	84358267	0.988489
1219	22	19709950	19963280	0.971444
1220	8	133621136	140433338	0.911178
1221	6	162615774	162745282	0.848844
1222	7	146988988	147101705	0.830222
1223	17	29561687	29565750	0.841044
1224	11	23045609	28000144	0.883111
1225	15	55520786	55527152	0.5736
1226	9	204192	13974099	0.982267
1227	11	123860284	134868407	0.978667
1228	8	158047	6460877	0.970778
1229	5	112001177	112043328	0.389222
1230	22	51132802	51203353	0.907289
1231	11	125937382	134934063	0.979778
1232	17	62649312	65683004	0.978178
1233	12	123469748	131199119	0.928289
1234	17	29519332	29532980	0.8184
1235	20	3092738	17091453	0.935333
1236	10	87897968	90309708	0.990978
1237	15	93444093	93586814	0.98
1238	3	37091970	37092150	0.853956
1239	15	55526959	55527152	0.702667
1240	12	222887	3931052	0.961333
1241	15	22698521	38381783	0.976467
1242	16	89818545	89858955	0.903244
1243	22	18919578	21460595	0.999267
1244	14	101274636	107263478	0.995933
1245	19	11240187	11244506	0.675156
1246	8	194616	6816918	0.964956
1247	9	130248089	130388197	0.921356
1248	22	18872507	21465050	0.994311
1249	14	21692669	21923767	0.983178
1250	14	33787869	33847635	0.841733
1251	22	43050742	51197838	0.993444
1252	2	148755019	149050963	0.873
1253	22	23690386	24666092	0.994156
1254	10	89720644	89720881	0.766689
1255	10	126523426	135436092	0.9544
1256	6	152633	5315912	0.971022
1257	15	97557294	102383473	0.989467
1258	14	67346636	67346771	0.657556
1259	17	43703800	44187492	0.976644
1260	17	29510584	29581498	0.863733
1261	5	151304034	151304130	0.666689
1262	2	134733318	142089790	0.943556
1263	2	173538953	186401606	0.922089
1264	2	203329531	203332412	0.675267
1265	6	51518815	51523750	0.111067
1266	15	22698521	29085896	0.992644
1267	8	15241651	15413345	0.488622
1268	7	145133636	159124131	0.9814
1269	17	41214474	41293060	0.961978
1270	1	146105169	147897962	0.979978
1271	22	50518238	50518796	0.678489
1272	21	47531370	47541057	0.359511
1273	2	47600591	47607118	0.582933
1274	1	1416437	1455296	0.870711
1275	6	20884836	21082258	0.895644
1276	2	47630262	47641557	0.8574
1277	1	145765828	147872253	0.987356
1278	9	6542328	6611763	0.935111
1279	22	38565204	38565453	0.800267
1280	2	85241808	89126132	0.9918
1281	2	111406071	113111856	0.978867
1282	2	86502662	87430727	0.9464
1283	20	61815142	62318983	0.990822
1284	8	4267569	4316157	0.637733
1285	3	79644313	81307381	0.876156
1286	1	182106860	186900257	0.991978
1287	1	241669292	241669478	0.8038
1288	14	37002652	37810624	0.9206
1289	6	126815678	132818994	0.986889
1290	10	55942656	56054330	0.739778
1291	2	47596634	47653277	0.933044
1292	18	52921548	52922186	0.787356
1293	6	162463877	170917906	0.942511
1294	9	130581890	130582326	0.452644
1295	17	41234592	41277500	0.937156
1296	5	127653840	127654693	0.5882
1297	7	6031593	6042277	0.750244
1298	18	136225	4002983	0.985156
1299	3	138925588	139157532	0.962
1300	12	88443157	88478947	0.766889
1301	1	780816	2454952	0.9984
1302	10	46235356	51874163	0.890556
1303	19	11628639	13336101	0.982533
1304	18	47656798	78014123	0.957222
1305	17	15133093	15164078	0.675911
1306	15	55722847	55724820	0.256444
1307	6	113261041	117842826	0.910489
1308	17	15745314	20261191	0.989667
1309	6	129608971	129609223	0.756489
1310	1	794594	8807706	0.996467
1311	8	24767876	31053873	0.9746
1312	19	3437993	4039215	0.9702
1313	17	16768247	20391959	0.9956
1314	5	86062775	91444662	0.841489
1315	16	21597345	21741439	0.979511
1316	2	47709917	47710360	0.752044
1317	6	129837314	129837512	0.697556
1318	1	146542842	147857135	0.981756
1319	3	121363055	125395197	0.985444
1320	8	8130629	11805960	0.993867
1321	15	96567355	102461201	0.951044
1322	2	171300728	172914965	0.980378
1323	16	23614779	23619333	0.3116
1324	6	51668219	52563298	0.960111
1325	17	29482994	29701179	0.937467
1326	5	88018115	88183698	0.882311
1327	4	166623889	190957473	0.936933
1328	17	59857615	59858372	0.772733
1329	11	126303634	134910140	0.976622
1330	18	52846594	78012829	0.915156
1331	16	88556190	89557911	0.995667
1332	2	30340	3452903	0.980244
1333	22	19470350	19481849	0.747267
1334	22	18706000	21440514	0.998
1335	16	14866283	16391910	0.992467
1336	2	203378421	203407190	0.851111
1337	4	66320279	73179410	0.956667
1338	1	849465	6374209	0.997378
1339	3	180939664	182170131	0.933378
1340	22	18890270	21461811	0.997978
1341	20	8843843	8880111	0.720733
1342	16	28404152	29331350	0.988889
1343	2	47709907	47710098	0.805822
1344	15	99010525	102383473	0.997489
1345	15	22770420	23195725	0.995422
1346	7	65439261	65447190	0.830956
1347	1	93297665	93299223	0.730778
1348	22	18876629	21465659	0.997956
1349	2	203242196	203379610	0.920133
1350	2	58386889	58468458	0.866
1351	16	68862066	68867412	0.2652
1352	16	6009600	6171462	0.916311
1353	1	568707	2567832	0.997756
1354	15	23620190	28437018	0.994244
1355	11	31820788	31824052	0.713311
1356	10	100025	12842179	0.939133
1357	1	150961808	151557253	0.9832
1358	2	148897423	148979973	0.692733
1359	16	71561716	73724195	0.945689
1360	22	18641478	21722262	0.9956
1361	2	144631278	145270874	0.955422
1362	2	148915159	148983627	0.683644
1363	2	44507854	44573529	0.973867
1364	8	7053185	12241152	0.992356
1365	22	19156116	19529130	0.953556
1366	1	746607	15077159	0.983622
1367	7	6017208	6022632	0.451111
1368	2	195786722	200531127	0.987978
1369	10	88514772	88516802	0.424467
1370	12	103288492	103288716	0.7382
1371	5	25327	31343671	0.945644
1372	13	32899192	32937690	0.881689
1373	6	160336421	171023595	0.961044
1374	7	33191098	33257303	0.881467
1375	2	96552902	98118115	0.990911
1376	18	53011021	53131802	0.852044
1377	12	133153199	133767986	0.943267
1378	8	113540570	121095280	0.948844
1379	3	121643993	126501092	0.993111
1380	7	94228086	94232764	0.716356
1381	4	177677785	190543118	0.934911
1382	17	17138219	17146328	0.496022
1383	22	29083730	29083974	0.511978
1384	4	90005203	96971785	0.942844
1385	2	237480047	241611309	0.966733
1386	9	137496880	137648441	0.875067
1387	15	43892947	43895799	0.616244
1388	5	50092	15678560	0.946222
1389	6	107573259	107767076	0.9432
1390	5	2180874	17602542	0.961
1391	15	45360337	45437443	0.910578
1392	8	72314203	72924788	0.9414
1393	2	203406744	203411907	0.468489
1394	1	145885644	147947839	0.972867
1395	2	32291778	32357195	0.898311
1396	3	73913	7098404	0.9518
1397	5	79950536	79974922	0.844044
1398	21	15006456	19583516	0.895
1399	2	32352108	32379648	0.891267
1400	6	166607592	170919482	0.977556
1401	7	72677236	74144422	0.993733
1402	4	119281457	121845311	0.973956
1403	15	29214104	32418220	0.985667
1404	16	29042049	30199025	0.978822
1405	16	87333236	87457042	0.983178
1406	2	174002599	181269396	0.9442
1407	1	42914302	45001279	0.991178
1408	15	31972645	32509926	0.990044
1409	18	51036414	59275480	0.970222
1410	2	32332673	32340934	0.704978
1411	2	234362256	243041306	0.986022
1412	2	123927564	129217649	0.953422
1413	2	50811166	50870064	0.826333
1414	1	145369198	145888926	0.983089
1415	20	47726520	50427649	0.963044
1416	6	168297592	171023595	0.9756
1417	5	113575	5380741	0.8972
1418	10	81892410	88722952	0.989378
1419	6	164632	5823834	0.973889
1420	22	23258228	23654222	0.985044
1421	19	852322	1222011	0.978578
1422	16	87969894	87970076	0.237889
1423	4	89891196	98235479	0.950622
1424	18	69968032	78014123	0.940733
1425	17	50689	1824246	0.995489
1426	5	112173243	112179829	0.716067
1427	19	15959346	17901296	0.994333
1428	20	21680344	24383453	0.939778
1429	2	47656880	47710360	0.9118
1430	12	80660384	85647333	0.965156
1431	17	41256132	41267802	0.746556
1432	22	21074919	21440514	0.992889
1433	17	2583432	2585146	0.853244
1434	5	112090587	112157688	0.884067
1435	6	162475112	162475216	0.607
1436	16	47258286	47662546	0.946978
1437	6	115922393	128835469	0.972067
1438	1	229555498	229577325	0.3354
1439	17	14111571	15442207	0.9606
1440	3	24336497	24452054	0.686644
1441	5	110023142	129439531	0.9506
1442	9	119460001	119462003	0.717311
1443	16	12046323	15280056	0.988889
1444	14	31535392	31542189	0.5184
1445	18	77682575	78010032	0.987533
1446	17	15142767	15142948	0.675622
1447	19	33878748	33879530	0.712956
1448	2	215593389	215674303	0.8838
1449	16	15551061	18306841	0.960667
1450	12	10336208	13535349	0.972489
1451	2	161542324	164640864	0.898378
1452	17	50689	3005626	0.995022
1453	11	134247840	134938470	0.8726
1454	5	131911458	131978066	0.911422
1455	17	42969979	42993118	0.905222
1456	4	179996711	190957473	0.949267
1457	1	846679	3404423	0.995911
1458	2	110862476	110983703	0.939622
1459	15	22770420	23282905	0.994644
1460	1	779726	2558913	0.997711
1461	6	170425	1622218	0.900333
1462	1	5979666	6007969	0.6072
1463	10	133728376	135427442	0.976467
1464	3	37049799	37052209	0.760178
1465	6	36790664	37127475	0.961822
1466	4	175550288	190838582	0.950511
1467	13	35531797	39607778	0.953756
1468	3	10070331	10085558	0.752711
1469	19	11188417	11204306	0.601733
1470	9	101867467	101984196	0.953178
1471	17	29506123	29684057	0.9164
1472	2	32356942	32372914	0.802556
1473	7	5488017	6316581	0.975711
1474	9	203860	13486759	0.949156
1475	5	140473	9792158	0.915178
1476	16	14877686	16292235	0.9918
1477	5	113575	15291661	0.928956
1478	18	62984562	78015117	0.946911
1479	8	143957117	143994311	0.645533
1480	11	108170563	108179827	0.787711
1481	7	98817042	100499889	0.972689
1482	2	32352006	32379575	0.882822
1483	8	42338720	42916885	0.993356
1484	1	849465	6505278	0.995022
1485	17	1165432	1277056	0.804889
1486	7	100238302	100239138	0.654822
1487	16	14897371	16495076	0.988444
1488	22	46044135	51178264	0.986111
1489	16	3776714	3809010	0.933933
1490	12	59495113	70574966	0.932489
1491	15	23707451	27296222	0.978067
1492	19	11226749	11227694	0.788444
1493	9	214956	215049	0.6932
1494	9	140378699	141073897	0.986533
1495	4	173278138	190828225	0.9414
1496	16	28708172	29051191	0.993711
1497	19	11129626	11141575	0.742667
1498	9	137644414	137644511	0.653378
1499	17	16741410	20339728	0.995511
1500	2	96766559	98013866	0.993489
1501	17	6564809	6660724	0.668844
1502	8	158047	6982980	0.972311
1503	18	136225	10074733	0.984511
1504	13	112091742	115092510	0.9916
1505	18	49401797	53326230	0.897844
1506	8	3730651	3817069	0.728933
1507	6	162354716	162480606	0.850044
1508	8	61431755	61605551	0.950533
1509	17	41201211	41277500	0.959333
1510	8	90947808	90949303	0.4788
1511	8	191329	1796164	0.948822
1512	7	64117427	71708048	0.893511
1513	16	3922990	4004415	0.471422
1514	17	29033862	30326952	0.980044
1515	16	180500	180610	0.7814
1516	16	81380492	81433070	0.874644
1517	6	115541217	117517534	0.965889
1518	12	173785	2865649	0.987156
1519	14	65568253	65569067	0.762978
1520	9	127818143	131400225	0.984378
1521	9	94373846	94633213	0.886
1522	7	6031593	6031698	0.762711
1523	11	47370116	47373066	0.647267
1524	18	75968373	78016181	0.976311
1525	2	174238256	181604341	0.953267
1526	8	102183490	110139893	0.908689
1527	2	110852959	110975102	0.945578
1528	2	225317516	226707110	0.982622
1529	22	24135739	24135881	0.823822
1530	1	161331710	161336448	0.766667
1531	1	240224261	240317038	0.843533
1532	15	22770420	28545355	0.996356
1533	7	73442457	73483087	0.773933
1534	2	239748305	242783384	0.988844
1535	1	874454	2577794	0.997444
1536	12	80632581	80728257	0.804267
1537	4	185248233	190828225	0.962556
1538	4	81800930	95730598	0.8992
1539	10	88514772	88516676	0.413178
1540	3	52086598	59689209	0.9898
1541	10	93908170	101809723	0.990222
1542	16	96765	932211	0.999267
1543	13	94474529	115107733	0.971156
1544	7	39102999	45402695	0.966467
1545	17	10771947	21510992	0.925689
1546	10	81630467	88975551	0.992267
1547	17	76221436	78073778	0.947178
1548	15	51510727	51510862	0.690222
1549	7	133230188	137972605	0.993289
1550	7	102910569	105104800	0.982333
1551	7	146997232	147092872	0.809178
1552	3	37034541	37045971	0.861533
1553	16	28503802	29182196	0.995689
1554	9	2621792	2654485	0.831
1555	22	18916841	20310938	0.987267
1556	2	148957571	149027461	0.698933
1557	9	139218427	141018984	0.956622
1558	14	67243156	67647704	0.922422
1559	16	21976690	22386881	0.994378
1560	16	6823909	7028068	0.907422
1561	15	30730512	32861626	0.983578
1562	10	55938131	56040206	0.721067
1563	1	159449676	166864323	0.9808
1564	15	83343183	83345634	0.573356
1565	8	141270415	141289943	0.593333
1566	8	24767876	31068253	0.971556
1567	13	48878038	49054217	0.958756
1568	11	126762943	134938470	0.944467
1569	19	11223784	11237894	0.843022
1570	2	207923609	212110328	0.980022
1571	18	136225	12767079	0.986756
1572	1	63252827	77402595	0.964111
1573	10	127346040	135434178	0.920733
1574	17	41209152	41277500	0.9602
1575	1	144955197	145831720	0.985689
1576	16	29620716	30250601	0.9984
1577	16	72768	1511716	0.999111
1578	17	34815071	36192492	0.991333
1579	3	70618610	72399570	0.879822
1580	19	33963520	33975799	0.497889
1581	17	16971146	18922732	0.990267
1582	11	121651166	134945165	0.974378
1583	3	37068624	37074678	0.370511
1584	19	11200037	11200292	0.6436
1585	16	15494599	18141051	0.970644
1586	15	23620190	28545504	0.996756
1587	15	48545361	48581182	0.829511
1588	9	333829	394034	0.914556
1589	8	194616	1965389	0.945378
1590	22	20921341	21459713	0.996378
1591	15	30769994	32701482	0.997178
1592	9	140688611	140781524	0.948467
1593	14	100397005	101488936	0.998467
1594	17	29422277	29701241	0.9544
1595	22	51127895	51197838	0.903244
1596	7	6017213	6029591	0.626644
1597	16	2098587	2115636	0.823044
1598	4	93531563	102443148	0.981267
1599	20	47682661	49884981	0.965956
1600	17	1915992	2548152	0.989889
1601	17	43688307	44163085	0.969756
1602	1	779726	5742647	0.982933
1603	5	89523962	90412409	0.956111
1604	16	14877686	16327945	0.994133
1605	22	21798704	22916612	0.975356
1606	3	120394333	120394982	0.601822
1607	16	78402397	78504169	0.862467
1608	2	51225620	51304763	0.833689
1609	2	167996717	170671886	0.945667
1610	15	22816712	28530182	0.997022
1611	13	32892861	32897576	0.720467
1612	18	14274	13649733	0.987622
1613	2	47630320	47641567	0.870956
1614	10	224405	3100934	0.976489
1615	18	73214537	78014123	0.969467
1616	19	13592591	14717528	0.991444
1617	11	14504462	14909461	0.968222
1618	19	13561014	13604751	0.769956
1619	10	46224445	51594991	0.927444
1620	15	30405534	32914190	0.947111
1621	4	25668461	25681490	0.734178
1622	16	31012228	31012944	0.720311
1623	4	9922196	9982215	0.748467
1624	8	91953223	95550571	0.919356
1625	2	110881367	110962545	0.883711
1626	16	89831291	89846371	0.666933
1627	1	849465	8901938	0.993333
1628	16	2098610	2138617	0.933022
1629	6	132206903	132212518	0.389489
1630	1	100661790	100661998	0.770356
1631	2	48010220	48018262	0.645911
1632	2	32308174	32341669	0.788889
1633	9	220252	6968724	0.995178
1634	16	78420736	78466669	0.7756
1635	16	14780542	16855348	0.967956
1636	9	132712093	135217877	0.987778
1637	16	23635319	23637728	0.591956
1638	15	23286570	28545355	0.995911
1639	17	41197674	41197839	0.689089
1640	6	111652878	111804091	0.914711
1641	11	108098341	108236245	0.9462
1642	17	58934658	60395826	0.966089
1643	13	23519915	24941516	0.962578
1644	15	62155281	62332980	0.939933
1645	18	66230658	78012829	0.942311
1646	11	31828508	34576695	0.983444
1647	19	11233849	11239475	0.749067
1648	16	78384723	78504169	0.848467
1649	1	242404098	245363466	0.911422
1650	6	168827896	170919482	0.981556
1651	17	16727263	20395889	0.995778
1652	19	11224438	11227534	0.723711
1653	5	22148	16930125	0.957044
1654	6	166517761	170919470	0.978333
1655	17	3561288	3564038	0.710244
1656	17	14110042	14111913	0.439867
1657	17	78081335	78087185	0.595089
1658	2	152429768	159391791	0.966133
1659	18	66525140	78014123	0.9406
1660	17	1218063	2619473	0.994178
1661	22	51121361	51197838	0.905333
1662	21	47550595	48080926	0.9256
1663	22	38369501	38370205	0.700889
1664	2	60719184	61268266	0.934844
1665	11	44146455	44156975	0.481556
1666	1	779726	6976647	0.998
1667	8	54407100	58403572	0.949222
1668	7	145813092	145814085	0.244711
1669	16	29656683	30194753	0.992511
1670	1	145655991	147909094	0.980333
1671	19	11200204	11211041	0.7414
1672	6	37745144	45621580	0.9554
1673	7	45065943	45115876	0.872756
1674	7	150671778	150675021	0.732667
1675	18	148962	2313457	0.962
1676	17	14763745	15242181	0.865289
1677	7	23805001	26175778	0.925422
1678	2	51148482	51259200	0.868444
1679	1	244379480	249224684	0.951022
1680	1	82153	11784118	0.984511
1681	9	266044	434797	0.963711
1682	12	6204573	6204798	0.711956
1683	5	130763955	131544515	0.990333
1684	22	18919741	21440655	0.998111
1685	2	198852969	201350417	0.920933
1686	17	28997892	30408615	0.987489
1687	4	177189905	190816266	0.938844
1688	12	12514721	15433522	0.964422
1689	2	152788857	160276245	0.978178
1690	11	42575208	46136343	0.960822
1691	3	196204148	196232328	0.798489
1692	21	41667951	48090352	0.970578
1693	7	6013019	6022632	0.472467
1694	18	50739714	63705988	0.969333
1695	16	14968858	16303388	0.994156
1696	22	18890270	21394730	0.997622
1697	22	20716875	21465659	0.9974
1698	6	156973	7122992	0.962756
1699	8	191529	6644251	0.963467
1700	22	44298440	51178264	0.990711
1701	16	23614778	23625412	0.618044
1702	21	37914122	48097372	0.976378
1703	8	9781781	11431141	0.981356
1704	17	59760650	59761507	0.626333
1705	3	189101445	197838262	0.992644
1706	20	33639657	34026249	0.993689
1707	11	121501071	134868348	0.965889
1708	16	29824355	29825979	0.834578
1709	4	101953181	102026137	0.846556
1710	3	195690240	197299811	0.989578
1711	16	29567294	30177807	0.999733
1712	16	78458773	78463512	0.5794
1713	22	34157337	34157483	0.691689
1714	4	163644969	173422584	0.986578
1715	1	146470886	147845170	0.977111
1716	7	32911002	44576005	0.995511
1717	16	21771015	22409463	0.993889
1718	17	29550191	29573353	0.850311
1719	9	211085	11867480	0.975756
1720	2	241384235	243028452	0.984644
1721	7	121734180	121803684	0.876067
1722	2	144872285	145439525	0.959067
1723	19	10379070	13085266	0.991933
1724	2	51113042	51257100	0.904844
1725	19	11213338	11218191	0.908978
1726	2	148743879	148955720	0.8462
1727	6	1580680	1951526	0.920267
1728	17	34508116	36173763	0.957889
1729	19	13317255	13335480	0.780756
1730	17	43706885	44351152	0.964711
1731	2	32370424	32402101	0.883244
1732	8	23643334	27383767	0.958689
1733	1	145387944	145735385	0.992289
1734	17	56721366	56766202	0.648778
1735	13	96586480	115107733	0.974533
1736	2	203496150	205794583	0.975511
1737	13	19020000	115085141	0.911822
1738	1	239451324	242621355	0.9658
1739	5	125774097	132209659	0.995422
1740	1	147245048	147246661	0.114178
1741	16	67654565	68404073	0.9846
1742	16	68842326	68869444	0.825044
1743	13	32899206	32899327	0.6086
1744	2	148746281	148820654	0.726667
1745	2	48023032	48033790	0.812289
1746	17	78078340	78079713	0.383044
1747	19	18707591	18707599	0.676378
1748	2	200801995	210896648	0.977756
1749	22	29095819	29130715	0.908067
1750	1	103381479	103431911	0.735044
1751	17	2201585	2631484	0.995489
1752	5	22148	1429714	0.983289
1753	10	56450547	56658273	0.738289
1754	8	99991770	100220890	0.951644
1755	4	90458651	91213084	0.952689
1756	10	81685361	135524747	0.9056
1757	18	53343	7029133	0.993422
1758	17	41256132	41276119	0.714644
1759	1	5423885	18686796	0.974222
1760	14	30851759	38181546	0.972622
1761	2	32342697	32403351	0.939111
1762	22	18648865	21465662	0.9972
1763	3	194059262	197420612	0.979778
1764	8	30916662	30916787	0.733089
1765	7	107796644	123176581	0.932756
1766	8	100050650	100123507	0.801911
1767	7	127295697	139524358	0.994978
1768	5	6599368	6603435	0.484622
1769	7	43359	3642604	0.927178
1770	8	158047	5473064	0.954
1771	16	78308766	78371608	0.847756
1772	22	29083874	29092985	0.803222
1773	2	110881347	110962565	0.864533
1774	2	96747465	98193473	0.993022
1775	16	89804998	89883033	0.960244
1776	15	48707357	48707974	0.806356
1777	3	128780572	128781126	0.597022
1778	7	111642644	115770275	0.925622
1779	16	78824346	83289026	0.959933
1780	13	32903559	32972927	0.925711
1781	11	36028926	40339674	0.930911
1782	1	103657254	112451259	0.907711
1783	17	34822464	36316144	0.989156
1784	2	50909764	51335129	0.950667
1785	9	214956	422155	0.961222
1786	9	203860	5094461	0.983356
1787	17	41242940	41277500	0.885756
1788	19	13366073	13370515	0.6436
1789	15	23288373	28705281	0.9962
1790	21	44828063	48097372	0.971511
1791	1	10324454	16107335	0.974911
1792	3	37035000	37041000	0.850689
1793	10	124793871	124800895	0.509733
1794	17	41216951	41222055	0.752222
1795	20	43280195	43280268	0.7696
1796	21	29880467	36062331	0.967822
1797	7	131642113	139107211	0.994844
1798	15	97715983	102461201	0.989622
1799	21	45265856	47057233	0.973689
1800	1	10041068	10042779	0.759378
1801	11	10011062	16847353	0.975911
1802	10	113833851	117032437	0.9608
1803	6	86080433	91379512	0.9096
1804	7	115520086	118098306	0.967089
1805	8	169852	3671920	0.980756
1806	9	97823311	111457849	0.977333
1807	1	6363700	16125588	0.968489
1808	17	41226341	41246883	0.903267
1809	2	118843899	135722308	0.943289
1810	2	51201473	51314357	0.877067
1811	5	176127128	180696806	0.978333
1812	16	2136173	2162494	0.902156
1813	7	44611547	53767453	0.813267
1814	17	3504227	3561459	0.764533
1815	10	127375791	135427143	0.9132
1816	17	29538816	29545131	0.750356
1817	8	72111498	72268758	0.829733
1818	2	48032038	48032856	0.796467
1819	16	83432664	84941726	0.994578
1820	15	22770420	23191651	0.995422
1821	2	51183369	51370150	0.911489
1822	22	18641478	21712996	0.995733
1823	9	311733	398139	0.941133
1824	1	54673098	55222631	0.988978
1825	17	41276132	41277500	0.515778
1826	4	68344	15973383	0.964733
1827	3	37090482	37092045	0.294844
1828	3	9425741	9481293	0.873956
1829	9	203860	7007586	0.991067
1830	6	24528204	24528414	0.732889
1831	7	117250572	117251862	0.653178
1832	17	78091991	78092156	0.762889
1833	12	8242560	8264933	0.744689
1834	6	64776384	64940484	0.871378
1835	2	48018065	48018262	0.764822
1836	5	113575	4175855	0.920889
1837	2	47600595	47607114	0.534489
1838	11	31147305	31714853	0.919844
1839	2	47637232	47643568	0.851156
1840	10	81685368	88711465	0.990244
1841	14	24453273	25843700	0.992489
1842	10	28862875	28916803	0.9038
1843	7	70145923	70236757	0.889778
1844	7	16298004	16298647	0.226222
1845	2	148724264	148861205	0.8144
1846	15	29214104	30366065	0.976978
1847	7	40350382	47034422	0.878978
1848	1	12028291	12031717	0.426622
1849	9	140639660	140726103	0.880956
1850	7	143581651	152371356	0.947667
1851	17	41215349	41234592	0.880378
1852	1	146043712	147898062	0.979822
1853	11	121136602	134938470	0.963311
1854	1	239793167	249218792	0.959267
1855	8	74431534	83567817	0.861222
1856	2	205771565	210896173	0.974
1857	17	59924451	59926627	0.7382
1858	16	29592782	30190568	0.998978
1859	2	47628577	47638433	0.874467
1860	2	47698103	47710360	0.885867
1861	22	29083874	29130719	0.935756
1862	16	84180704	84186080	0.176578
1863	5	175542259	177073634	0.972444
1864	22	18912869	21431174	0.997956
1865	2	194581314	201752422	0.984133
1866	14	57268432	57269093	0.6662
1867	1	169187473	178044969	0.981733
1868	16	21533208	21804884	0.991689
1869	2	47596638	47607114	0.459489
1870	2	145257681	145485605	0.647244
1871	17	45834	5555542	0.988733
1872	1	145733442	147929323	0.985111
1873	2	206129664	206362233	0.891111
1874	18	73700831	78010032	0.983467
1875	7	68133293	72806397	0.902556
1876	17	56769994	56770159	0.752067
1877	19	11233829	11242035	0.814644
1878	10	86766570	92609514	0.977156
1879	4	181496114	190828225	0.9668
1880	19	1218409	1220722	0.877111
1881	2	50743868	50803486	0.835822
1882	15	22765627	28691460	0.996222
1883	7	6031603	6042267	0.738711
1884	2	47414692	47636335	0.8406
1885	9	140407571	141053525	0.983911
1886	22	46667743	51183840	0.983467
1887	7	72700413	74139573	0.995956
1888	18	76841644	78077248	0.976689
1889	9	131670023	134514071	0.980467
1890	16	29432211	30177916	0.998089
1891	4	174521061	189545485	0.942933
1892	5	112090587	112170862	0.911378
1893	9	130430428	130430704	0.716822
1894	17	10621	1511353	0.979933
1895	15	32098669	32635959	0.9736
1896	21	15006457	29235160	0.832044
1897	6	146007237	146007452	0.701956
1898	11	127690584	132404117	0.926156
1899	17	34822464	36316161	0.991756
1900	3	181430128	181431122	0.7006
1901	3	73913	3397460	0.962711
1902	6	80964545	80983538	0.520956
1903	10	54810805	56486307	0.9352
1904	7	63583562	71047246	0.848756
1905	13	32889616	32890684	0.442889
1906	17	29670026	29670153	0.815311
1907	20	13448379	13597783	0.840444
1908	18	7154666	10068353	0.985
1909	11	68674221	68692757	0.621778
1910	6	149538899	149670630	0.911956
1911	2	181807628	188237115	0.938933
1912	18	73136005	77982126	0.963533
1913	16	29383807	30190029	0.998378
1914	1	17345365	17380524	0.756356
1915	1	3539081	5247082	0.885667
1916	1	11181681	16650993	0.998267
1917	4	185995256	190788707	0.928244
1918	21	38741103	40274106	0.866178
1919	5	149778564	149778631	0.487978
1920	17	3504808	7081343	0.995511
1921	4	49449	8872474	0.934644
1922	2	32327162	32886455	0.967667
1923	2	47705400	47705668	0.824378
1924	4	151231360	151271331	0.8742
1925	19	7150507	7152939	0.5526
1926	8	7268818	11805960	0.995867
1927	10	46287820	51861565	0.905756
1928	7	79337678	86790392	0.926911
1929	17	29684363	29695503	0.815689
1930	7	150642432	151573725	0.970933
1931	22	51123490	51237463	0.896644
1932	10	81658271	88724124	0.990933
1933	7	6036946	6037064	0.774333
1934	3	60526225	63742930	0.976956
1935	7	42156922	42225427	0.843267
1936	2	238811511	243059659	0.995267
1937	16	14021878	14022098	0.794289
1938	5	130495119	130500918	0.791778
1939	1	216465516	216465712	0.630444
1940	15	30954723	32509932	0.998956
1941	16	15404451	18306854	0.966422
1942	22	18628018	21464119	0.998711
1943	9	97863981	98270649	0.994222
1944	3	73913	6107686	0.950356
1945	16	109977	1271651	0.9988
1946	8	115656139	116918407	0.948578
1947	2	174578565	176332190	0.979178
1948	3	37049872	37052281	0.7694
1949	9	203860	525036	0.967067
1950	11	129570430	134868407	0.965933
1951	19	11234270	11242805	0.792578
1952	17	5636296	7942140	0.9868
1953	17	41199653	41251903	0.923267
1954	6	162683536	162864525	0.874133
1955	16	16247251	16262036	0.7008
1956	22	18661723	21809009	0.995667
1957	15	30950528	32514341	0.9988
1958	9	94118163	94124171	0.459311
1959	17	41243049	41277500	0.895933
1960	5	113575	8876045	0.934444
1961	17	29486021	29533395	0.8596
1962	15	23290785	28545601	0.995933
1963	16	2115519	2115636	0.798889
1964	18	71874443	77111148	0.936311
1965	22	32150887	32150985	0.748889
1966	22	50282985	51304566	0.997733
1967	17	41196311	41251897	0.9222
1968	18	46177797	78014123	0.951044
1969	12	56091458	56092721	0.716444
1970	20	741649	746438	0.734022
1971	11	93517669	93521343	0.803511
1972	15	23286570	28823722	0.994311
1973	16	89877108	89883029	0.530422
1974	17	48857	920692	0.991333
1975	9	6548391	6620059	0.9354
1976	1	224283989	228047249	0.995844
1977	15	91337386	91341577	0.717111
1978	11	31825723	31839168	0.685378
1979	10	124640722	135434113	0.950867
1980	22	18938160	20229017	0.9876
1981	21	38508037	43854625	0.939578
1982	6	1598591	1730086	0.847111
1983	22	18896971	21382953	0.998933
1984	2	32351996	32353568	0.295022
1985	16	46500740	52456082	0.955156
1986	17	1130775	1409842	0.971578
1987	22	18861747	21463730	0.996556
1988	7	128470671	128498597	0.789978
1989	22	45994304	51183840	0.986267
1990	9	71130847	78867779	0.986978
1991	16	51171002	51185172	0.712156
1992	13	91935135	92046713	0.554111
1993	17	800048	2390454	0.987244
1994	3	37034541	37038210	0.758133
1995	3	130120108	138723861	0.960733
1996	2	50964033	51915187	0.973222
1997	2	50813342	50948464	0.917978
1998	17	29422317	29422397	0.754422
1999	2	44507834	44573549	0.968778
[truncated: 15,187 more rows]

## Sheet: Table9_Clinvar_DUP
slno	chrom	startPos	endPos	SVFXscore
1	4	185845418	187499543	0.969422
2	7	72472921	74259176	0.956422
3	11	62220042	62630253	0.826867
4	12	191618	31733044	0.977711
5	22	21081259	21440455	0.864311
6	6	135679287	155776251	0.973533
7	16	85879	22442007	0.941111
8	7	157691387	159088636	0.9198
9	14	99737887	101847855	0.989444
10	17	1012243	1218113	0.554578
11	21	20655359	48090317	0.980156
12	1	146143188	148545520	0.975489
13	3	33769897	40703942	0.919533
14	15	77479243	102429112	0.938689
15	22	18648865	21465659	0.994733
16	8	25689645	49434409	0.919
17	5	22148	34041255	0.918444
18	8	24514487	34808438	0.954022
19	22	18631978	21465659	0.995111
20	1	145895746	147831170	0.983422
21	16	14866282	16390970	0.964889
22	2	148399999	149600000	0.868578
23	1	145224605	145735326	0.854867
24	22	18713490	21712996	0.991511
25	15	22835966	30371774	0.993111
26	22	42776966	51197838	0.990489
27	17	14100117	15492400	0.970044
28	7	72685762	74189674	0.9882
29	1	146506309	147824207	0.933378
30	16	79400435	90155062	0.994733
31	13	19436286	115107733	0.977778
32	8	114592630	146280020	0.880822
33	16	29656683	30334631	0.995778
34	16	1866283	2070967	0.727178
35	5	5884443	14122539	0.934489
36	19	11215875	11222335	0.589311
37	22	16888899	18640300	0.994178
38	2	96353029	114045463	0.946178
39	17	16329946	20901901	0.985667
40	11	230614	25584362	0.8812
41	8	12608304	29302926	0.973356
42	21	14577893	48090258	0.978
43	22	21923857	23025727	0.872667
44	1	245665462	249233096	0.958667
45	20	17705774	31600738	0.905667
46	8	90955470	90983528	0.410378
47	17	14139888	15406546	0.935644
48	2	69627475	69627690	0.369644
49	7	72726570	74137354	0.991044
50	19	8941822	13442041	0.987622
51	16	78850187	90148393	0.996267
52	14	100575916	107281934	0.985733
53	5	175570676	177439550	0.954378
54	19	11221326	11222316	0.457044
55	22	16114243	18917748	0.978822
56	16	28802396	29043450	0.792733
57	20	61567	10486106	0.908778
58	7	117188694	117292985	0.434556
59	16	89811356	89851382	0.420667
60	6	156973	21955964	0.953
61	1	146500971	147824207	0.959156
62	16	28689084	29043450	0.883511
63	13	32893345	32909525	0.465956
64	20	24162774	31820857	0.870044
65	12	112854666	112864399	0.213933
66	15	30927361	32929514	0.982956
67	1	46656134	46656466	0.428178
68	17	396626	2288806	0.951956
69	4	90647314	90756828	0.302222
70	15	20071672	102461162	0.974356
71	8	58273801	80082313	0.855844
72	8	8102722	11936107	0.986844
73	22	18916827	21465662	0.997733
74	7	37213107	40255122	0.957289
75	9	203860	38472979	0.944489
76	21	37578364	48090317	0.969578
77	3	105525	19552092	0.947733
78	17	41215349	41215968	0.573556
79	6	34683517	36905281	0.873667
80	11	116697065	134934063	0.905556
81	22	47740200	51197838	0.954222
82	4	151174060	190957473	0.938533
83	5	112072720	112090728	0.235822
84	17	14083053	15491532	0.964867
85	17	34437481	36350584	0.930533
86	4	149135443	149320303	0.356533
87	7	151768931	152145034	0.679844
88	12	110576650	110589026	0.262333
89	13	96397108	111516165	0.979822
90	15	90288174	102429112	0.913244
91	2	239873380	243006013	0.958622
92	15	31073734	32444044	0.9904
93	8	11708621	37073851	0.967133
94	8	12586412	40026713	0.975667
95	15	22770420	28376934	0.992733
96	4	49449	190963766	0.933267
97	3	195703614	197356334	0.951889
98	8	56228413	65864987	0.808578
99	12	20837997	22734873	0.851756
100	5	177662909	180719789	0.955622
101	9	137247659	140468865	0.943822
102	3	1897971	19519085	0.976022
103	4	12439	49064044	0.907711
104	1	145895745	148893164	0.961067
105	21	14577834	48069743	0.978289
106	1	197811906	228997888	0.950178
107	20	9792080	37945599	0.951311
108	6	156973	11551050	0.875778
109	11	71588804	116680918	0.938111
110	15	30654616	32445252	0.984644
111	17	41201117	41203154	0.503911
112	19	11226767	11226769	0.545311
113	18	148962	78010032	0.906422
114	17	41251791	41251897	0.447778
115	17	73951700	81041938	0.9526
116	17	15133093	15164078	0.292222
117	2	1734537	2303645	0.790267
118	22	16054690	18661724	0.944133
119	15	23620190	28534245	0.988689
120	15	23109889	29085893	0.986378
121	1	146089253	148004783	0.974889
122	17	14111771	15442066	0.926444
123	7	94037138	94038155	0.297844
124	11	116700252	134904063	0.874044
125	20	51852703	62915555	0.903111
126	7	150553742	159119707	0.970956
127	9	95324001	100884862	0.9944
128	8	53454540	53763272	0.574933
129	1	145804737	148832322	0.963178
130	2	102327286	111548995	0.925311
131	16	29673955	30198600	0.9906
132	13	31937608	91227546	0.748356
133	17	36070508	36070510	0.478156
134	15	30861183	32443327	0.991489
135	21	14595523	48043704	0.977911
136	19	259394	1952649	0.976956
137	21	15485037	48090352	0.979222
138	5	37016144	39383383	0.954222
139	2	241849987	243059659	0.943067
140	20	121520	5564937	0.9364
141	8	163681	46938942	0.920022
142	16	29452332	30194753	0.993622
143	16	80980555	90148393	0.993578
144	22	18937380	21465659	0.994333
145	1	146526309	147828089	0.961178
146	9	203860	378086	0.495311
147	17	16616827	20485840	0.987644
148	2	95344256	111359986	0.965267
149	17	14087932	15484358	0.966333
150	9	204103	141053525	0.976289
151	1	146501347	147826789	0.964911
152	3	152356846	197851986	0.9176
153	2	100994971	109089327	0.893667
154	8	21512130	22859448	0.985244
155	15	86899000	98734014	0.933533
156	16	21939439	22446733	0.9596
157	11	119054728	134946516	0.877289
158	15	22770420	31122895	0.993911
159	11	108114669	108225611	0.587333
160	17	41199315	41206969	0.428733
161	18	71000073	78012829	0.870556
162	1	144549793	147978640	0.926733
163	15	93148805	102429112	0.898622
164	9	35623496	38815471	0.943111
165	11	4371630	5253127	0.871333
166	13	48941667	48941669	0.549311
167	9	130586572	130592116	0.177733
168	22	18661723	21505417	0.996178
169	22	18705800	21561670	0.994956
170	13	111770997	115085141	0.975933
171	5	168761758	180712302	0.976067
172	22	23739610	24544632	0.979911
173	14	20511671	49111245	0.885178
174	21	39841247	44652723	0.948178
175	5	50092	46115086	0.923044
176	4	36423	47493612	0.889156
177	16	29567294	30240227	0.996311
178	16	15154686	18546759	0.925378
179	6	152633	14417234	0.982711
180	18	18569722	77967869	0.859356
181	16	54416049	72453266	0.901733
182	22	18908831	21358123	0.982644
183	16	84022174	90148393	0.994622
184	5	113575	20240392	0.922
185	22	18886914	20278471	0.979311
186	22	18912513	21922035	0.990489
187	12	1367439	20810511	0.988867
188	2	44514108	44545374	0.304467
189	18	3389359	14082028	0.957489
190	8	53453813	53626021	0.3444
191	3	185638667	197837190	0.953556
192	1	187113112	224487119	0.912889
193	4	88957371	88957372	0.528156
194	5	174990351	180690937	0.959533
195	8	36437620	60531557	0.784622
196	5	95790148	113386602	0.897778
197	15	31103536	32444261	0.988733
198	3	37053304	37083828	0.405889
199	8	12241092	36227536	0.970711
200	15	22765636	28520316	0.993067
201	6	389422	13475188	0.984622
202	7	53984	24401150	0.960022
203	17	34815183	36209228	0.934311
204	22	18891965	21631412	0.990422
205	5	36521665	37072247	0.915711
206	1	8255221	12785220	0.938578
207	9	163130	38763958	0.942244
208	22	18640728	21465659	0.994511
209	16	28819027	29043863	0.776444
210	1	146499478	147830375	0.949444
211	8	145076838	146022332	0.936
212	15	20045833	32914140	0.981
213	6	155806	17058645	0.908133
214	4	76722295	79926959	0.969644
215	2	96468157	97871906	0.962689
216	2	144657716	159178136	0.8712
217	22	18877786	20306993	0.978044
218	22	22962194	25002659	0.9984
219	17	14090299	15482240	0.965489
220	19	11210878	11222335	0.702156
221	1	145799542	148545520	0.966578
222	7	72701017	74143240	0.984867
223	17	29111367	30183819	0.952133
224	19	11221325	11221327	0.551644
225	18	32677724	36959252	0.932133
226	11	117830262	134938470	0.901289
227	22	17397497	18706045	0.997289
228	1	145791973	147759730	0.983244
229	20	54220677	59516263	0.848289
230	1	53061023	77233450	0.902156
231	4	51412	8224525	0.898133
232	22	18919941	21801604	0.978489
233	4	174655219	174742050	0.0608444
234	1	238669292	249224684	0.941689
235	9	1592305	12387899	0.963667
236	21	14629062	48043704	0.979489
237	7	43359	27236023	0.952644
238	3	37039444	37059613	0.497533
239	15	22770420	32439524	0.992822
240	7	66098241	66098451	0.432822
241	17	29033881	30426780	0.937711
242	17	6159	2002365	0.982489
243	13	89589904	115085141	0.944044
244	3	183917926	184374589	0.8234
245	22	17289826	20311922	0.996467
246	15	20044341	28924405	0.978111
247	15	23668010	28525460	0.990467
248	7	6026379	6027261	0.278511
249	17	41215329	41215988	0.588378
250	16	3730455	3791328	0.509733
251	17	15134227	15164050	0.286244
252	7	98693387	159119707	0.916956
253	14	20490851	44562875	0.882822
254	2	32358735	32362780	0.410711
255	2	63671345	85698002	0.909978
256	1	36399817	37287600	0.989422
257	7	140826206	145349314	0.933333
258	20	3039876	4168363	0.988311
259	2	121572814	121736938	0.464511
260	7	43359	17656861	0.962844
261	1	146038913	147838700	0.9744
262	11	131181866	134868548	0.855956
263	2	30340	28642531	0.895222
264	9	31426824	68330127	0.873822
265	3	187913566	197851986	0.981156
266	17	547519	2096909	0.974822
267	16	15129969	16284116	0.968556
268	3	177490310	185434660	0.935911
269	8	86841153	116518125	0.935556
270	13	108567577	115107733	0.984844
271	17	14090299	15467184	0.970533
272	13	19030179	115105760	0.980778
273	8	31936550	146295771	0.869867
274	7	43359	2825753	0.896467
275	16	28631583	29095327	0.936533
276	22	17041668	20247250	0.989578
277	9	136783192	141053525	0.933244
278	8	176451	34349408	0.946022
279	22	17397632	51178213	0.986733
280	2	12769	4823625	0.953089
281	8	98432249	146222672	0.985044
282	18	59755968	59770155	0.298111
283	8	98395100	146295771	0.987178
284	17	14063250	15449627	0.920622
285	1	145743622	147872253	0.985311
286	15	97826940	102461201	0.984289
287	1	146003043	147832190	0.973622
288	7	54184	26867253	0.9338
289	11	112832129	131059210	0.933689
290	15	22770420	28660038	0.9944
291	8	125137485	126349459	0.934733
292	15	64741034	66267777	0.985667
293	5	22148	15851485	0.912467
294	16	14910204	16674321	0.927778
295	13	100124569	115059020	0.949867
296	9	5900424	30008330	0.955178
297	4	157174078	161372576	0.955044
298	16	23619174	23619343	0.338333
299	9	137091193	141033187	0.942133
300	9	204089	141018976	0.958933
301	16	15551301	18306854	0.918533
302	15	23620190	28958779	0.989556
303	17	41267796	41277500	0.208756
304	22	18909037	21798755	0.977711
305	14	99794229	107285437	0.991178
306	7	130856236	159119707	0.983244
307	8	12552774	35935825	0.971222
308	1	146142988	148545676	0.967667
309	16	30703232	35147508	0.853911
310	3	147160352	178240319	0.753222
311	18	136225	21657790	0.939378
312	16	64423280	90148393	0.984267
313	1	12052591	12057498	0.482644
314	15	36824193	41079736	0.900556
315	8	33845064	46938942	0.784889
316	17	41243049	41247862	0.587978
317	15	74363849	78170640	0.979422
318	15	85940769	102429112	0.940111
319	7	10364	159119707	0.872756
320	17	59861624	59937274	0.457956
321	2	207256623	207943718	0.854489
322	15	72998988	76069787	0.9762
323	9	203992	38815616	0.945311
324	7	139623169	158329903	0.966578
325	15	32031011	32635959	0.900133
326	1	146496424	147048600	0.685022
327	16	80751187	90163070	0.994244
328	17	14104011	15422557	0.946111
329	2	17018	20200817	0.913267
330	1	215914706	215933195	0.279111
331	17	14090299	15473590	0.963756
332	2	200174657	200268525	0.396889
333	10	81630467	88973570	0.972644
334	15	20085002	28178425	0.972444
335	7	72364525	73780265	0.931422
336	9	6565333	6565449	0.439111
337	2	148704098	149545055	0.830889
338	8	8130429	12040130	0.988689
339	2	200256545	200311185	0.307311
340	4	614354	2959936	0.926
341	8	1825199	24533193	0.936711
342	16	87881821	90163403	0.995356
343	7	33423257	33427776	0.186911
344	16	85879	3216551	0.992444
345	15	98668455	99927895	0.939156
346	17	1113101	1834395	0.977133
347	8	131651427	146294098	0.949844
348	19	53793602	53824343	0.202533
349	13	19436285	74045459	0.955556
350	10	47049546	51903662	0.872511
351	8	191604	24514484	0.924356
352	17	56321133	62080001	0.940111
353	11	230614	17099213	0.952267
354	18	18529338	31943419	0.927822
355	8	93047481	141355635	0.950778
356	15	30653858	32443124	0.9848
357	17	41230298	41236379	0.457133
358	19	13186328	13189569	0.347733
359	5	24281194	46389339	0.962444
360	3	9405336	10168892	0.893689
361	4	162513189	166642729	0.949467
362	4	178771935	190957473	0.889978
363	21	47494788	48117896	0.8776
364	16	29478059	30332569	0.993356
365	1	145899358	147887713	0.980489
366	21	15485037	48072996	0.978533
367	22	16054690	27296513	0.9694
368	9	204089	4970154	0.917444
369	18	12254326	23262749	0.839178
370	19	11222315	11226769	0.547644
371	3	193422393	197851986	0.944622
372	1	144823068	148839976	0.931933
373	17	15162480	20828612	0.978356
374	19	8046240	10130059	0.892222
375	16	93731	13420663	0.930933
376	15	48812835	48905309	0.544378
377	7	69848277	70012732	0.612733
378	16	29580019	30191848	0.996156
379	22	18661723	20311763	0.951289
380	1	807684	2574042	0.987778
381	15	22698521	28940098	0.989289
382	4	9827437	10939900	0.983489
383	15	23300253	28691447	0.989467
384	17	15134213	15162530	0.350822
385	15	48000432	60747551	0.966556
386	7	4839045	7110343	0.981067
387	15	30386397	32444196	0.975111
388	8	40690197	43388233	0.9922
389	3	186374364	197851986	0.980489
390	8	158047	43786723	0.922311
391	22	23650870	25066472	0.998111
392	5	126002100	126351612	0.882933
393	15	31115046	102354857	0.981556
394	21	30214871	34896962	0.927511
395	17	524	14667519	0.989467
396	13	86963002	93390362	0.954844
397	10	111428527	126441219	0.860822
398	16	29646319	30197290	0.990889
399	22	17397497	24754904	0.977533
400	16	28377431	30194753	0.977422
401	22	16054690	51237463	0.986022
402	10	102887489	103524625	0.803267
403	6	1860927	8884071	0.934067
404	3	195762647	197389102	0.954067
405	10	102822574	103558868	0.876467
406	15	22770421	102429112	0.976533
407	14	20511672	107285437	0.989467
408	1	146470887	147830903	0.963889
409	16	29651831	30196281	0.994
410	16	46464487	90155062	0.934156
411	15	23624147	28790734	0.984244
412	5	175843727	180703728	0.961733
413	15	22770420	31073669	0.993667
414	7	4889617	5799719	0.982467
415	17	42580683	81085615	0.916778
416	18	10077653	14081887	0.984022
417	15	32964937	33004759	0.3154
418	5	22148	23607162	0.930689
419	15	27958866	28399196	0.793933
420	17	396626	783601	0.814844
421	15	71329219	102270758	0.964089
422	3	93538466	103607593	0.8808
423	17	41228631	41242960	0.533644
424	19	11210897	11218191	0.641422
425	15	77354674	98130043	0.930778
426	8	125510738	146294098	0.873467
427	1	229158655	249212668	0.885956
428	7	156786857	156799542	0.215578
429	22	18886914	23421058	0.937244
430	15	32157103	32418879	0.635733
431	16	29656683	30197341	0.986644
432	22	22988878	24276233	0.9602
433	22	16054690	18650708	0.949933
434	6	158248836	160147580	0.984111
435	2	189852806	189855783	0.303667
436	12	118603263	133758908	0.905511
437	9	79520824	97201274	0.9362
438	4	185328125	189836692	0.942867
439	2	30140	14634164	0.903867
440	22	23660025	24993810	0.998333
441	5	176545445	176801610	0.696911
442	4	148238434	174596710	0.937311
443	2	47847526	86929845	0.923044
444	15	22698521	29085896	0.987022
445	6	156973	8349511	0.936
446	22	19819476	21464764	0.991822
447	15	22765636	31467435	0.989267
448	16	29625346	30196281	0.990067
449	13	32930558	32937676	0.558556
450	22	21808949	23756873	0.936
451	22	16054690	51220902	0.983867
452	13	98607854	104370539	0.951067
453	4	85039	22451641	0.914889
454	7	25448424	27578387	0.749644
455	15	22669051	28435888	0.992222
456	19	17287575	35415054	0.845244
457	16	34197491	64509054	0.8736
458	2	240141438	242783384	0.971
459	1	146503290	147830830	0.949622
460	4	159492463	190957473	0.9422
461	16	3800305	3819723	0.510444
462	1	215620689	222145174	0.850667
463	1	146106722	147830830	0.967311
464	5	125993450	126259315	0.605956
465	17	76914731	80978971	0.941022
466	10	102937061	103478866	0.754044
467	21	10824039	48090629	0.961333
468	22	18919941	21561514	0.996244
469	21	14524962	48043704	0.978022
470	16	65347297	90148393	0.982978
471	3	73913	20375879	0.9438
472	22	21804561	24659578	0.991956
473	17	15455675	18917513	0.9814
474	2	200181003	200450444	0.666333
475	8	10110507	11882401	0.963356
476	16	31986097	90294753	0.849067
477	12	114706207	133777902	0.964222
478	3	178129494	197837190	0.935556
479	1	144833671	148870387	0.929578
480	13	19571502	115092569	0.9772
481	5	22148	1659250	0.942867
482	7	45129	7291696	0.948444
483	7	72576871	74175429	0.973156
484	17	41209062	41209158	0.479511
485	17	16595775	20294038	0.988156
486	5	73459010	110145153	0.8324
487	4	166436843	190957473	0.925022
488	22	18650663	21440455	0.994556
489	13	56987541	69758302	0.919156
490	1	157717035	175990383	0.931844
491	12	112745335	113160772	0.673867
492	16	29678568	30199578	0.981711
493	17	34856054	36248859	0.938511
494	10	130670682	135377532	0.878933
495	3	177246492	197837049	0.9434
496	15	20251767	28631040	0.984689
497	6	65655807	65767506	0.378267
498	16	1505183	4415346	0.992044
499	18	69540118	78012829	0.838867
500	11	62016991	62713565	0.954933
501	16	29478058	30197341	0.993778
502	2	60586447	61931571	0.820867
503	15	20085001	28947309	0.980778
504	16	85880	90155062	0.956378
505	17	14139856	15707850	0.962578
506	1	145743622	147824031	0.984622
507	5	56243676	61021228	0.871867
508	6	45325589	45406397	0.347956
509	18	131499	4421014	0.986244
510	7	72663961	74193403	0.971267
511	8	1166067	12570914	0.948822
512	1	145746911	148752268	0.970622
513	14	19794560	107234280	0.985778
514	1	145291029	145735385	0.853444
515	5	49892	8872621	0.817778
516	2	167055130	167168316	0.359133
517	17	1022905	1464838	0.916289
518	17	34819190	36104803	0.947933
519	17	41206979	41217061	0.365556
520	15	30366064	32899558	0.920622
521	17	34437474	36214026	0.922
522	12	13787920	13878967	0.260111
523	11	6282811	6659230	0.7394
524	22	17397632	19584890	0.994867
525	15	20063339	32942613	0.985911
526	15	22765627	30366124	0.993622
527	1	224210563	249212668	0.880911
528	7	137589620	159119707	0.970933
529	7	158649004	159126310	0.828044
530	1	12019878	12028775	0.382844
531	5	25327	18698028	0.895844
532	20	61568	18668675	0.935956
533	11	26574628	50508019	0.783178
534	17	37356125	43706945	0.946311
535	16	15054173	16327476	0.961333
536	15	23707451	28520313	0.984911
537	15	22765627	38837526	0.944311
538	6	152633	6027780	0.959333
539	11	116739650	134945165	0.888489
540	7	156563855	156610632	0.355733
541	9	108664156	115356416	0.9588
542	10	37149871	46169876	0.860556
543	17	1215130	1433733	0.613022
544	6	129371062	129622017	0.520022
545	9	203860	38787480	0.945756
546	1	149825830	180236332	0.996311
547	3	93948	910076	0.810289
548	15	23707451	28406650	0.986867
549	15	22383298	32917689	0.991133
550	15	23288373	28534245	0.988822
551	7	6036950	6038912	0.278178
552	1	146628100	147824212	0.922889
553	16	29182140	30190568	0.9522
554	16	29591077	30243606	0.991244
555	4	190816608	191024533	0.253556
556	2	45453857	45455897	0.00371111
557	18	136226	78014123	0.908
558	22	18648854	21927646	0.981467
559	17	15142777	15164054	0.240022
560	22	29105987	29108011	0.452911
561	21	15499846	44391157	0.964756
562	22	16888898	20312661	0.991933
563	22	36464171	38398389	0.993444
564	8	7691900	12039974	0.989844
565	4	52766025	60850197	0.927289
566	16	75411878	90148400	0.966267
567	10	224405	26628907	0.983333
568	8	53469157	53752140	0.566756
569	9	140535163	140786943	0.693533
570	15	23615768	28561097	0.989422
571	17	17234824	18921097	0.977933
572	4	156465632	190957473	0.959489
573	8	136378788	146295771	0.976644
574	1	145764367	147800872	0.984956
575	2	91617682	102951316	0.881356
576	22	29120964	29121355	0.471467
577	22	23650199	25066472	0.998533
578	1	164891891	180030724	0.975267
579	20	57617020	62908674	0.947
580	8	131127763	142238309	0.935911
581	15	22770420	30386553	0.993756
582	1	3628651	4087427	0.676956
583	3	195482572	197310451	0.951956
584	15	23656735	28691601	0.991733
585	15	23290861	28534245	0.989111
586	10	121467367	135427143	0.891311
587	13	56431742	115107733	0.892978
588	16	29612213	30198600	0.986867
589	19	11200037	11210898	0.287
590	3	37053310	37083822	0.390711
591	1	145764367	147718449	0.976956
592	12	91438094	109571015	0.982267
593	16	3786016	3786836	0.505822
594	19	11211021	11223953	0.706667
595	20	59901604	62908679	0.966222
596	17	6912940	8166669	0.959178
597	9	71704981	71840362	0.470689
598	22	18652636	21914178	0.9822
599	10	103013425	103154850	0.438
600	15	23564854	28929459	0.990511
601	12	121135474	133779076	0.901689
602	16	14892712	16533890	0.944867
603	8	88943379	146294098	0.972067
604	16	89576877	89579465	0.217578
605	2	71788621	71897384	0.281089
606	22	18675472	21465050	0.995378
607	14	19794560	34049214	0.916311
608	3	181911497	197851986	0.989511
609	4	157420899	164307559	0.954533
610	12	173785	11677456	0.9892
611	15	57518652	58974175	0.837489
612	9	134136902	134616562	0.935844
613	7	11562623	36395416	0.897289
614	16	29329435	30332569	0.9912
615	20	70579	19052139	0.942867
616	21	15006456	44827632	0.961756
617	6	162206783	162206960	0.3146
618	7	158519117	158986159	0.908378
619	17	5636272	11998666	0.976711
620	4	97014043	137331362	0.9378
621	18	36374691	63300040	0.918578
622	18	136226	46171053	0.852489
623	1	145799555	148867640	0.967933
624	2	48026694	48031620	0.541644
625	9	203860	10700288	0.880556
626	19	11215449	11223568	0.620622
627	18	42930372	78014123	0.891756
628	9	72242557	114216584	0.961111
629	5	112090577	112111444	0.399089
630	11	62201357	62863475	0.942978
631	9	71130847	109341774	0.961978
632	18	148962	18620114	0.952333
633	12	173785	37869301	0.924778
634	16	29421661	30240227	0.994467
635	4	166735147	190957473	0.931333
636	15	22698521	30653936	0.993911
637	16	89249148	89336307	0.219
638	22	23012012	23643164	0.838089
639	22	21025653	22336268	0.982311
640	15	22765627	28557186	0.9938
641	2	30340	4689989	0.957422
642	16	29664528	30173854	0.971133
643	16	29060170	30197290	0.954178
644	16	29478058	30332014	0.995111
645	7	110149896	112423157	0.950933
646	16	15048750	28318164	0.994867
647	19	68028	59110290	0.959178
648	15	90222467	102519161	0.9544
649	17	2826022	3339732	0.756378
650	15	22770420	28527747	0.994533
651	5	113576	180719789	0.949178
652	18	163322	78005236	0.862467
653	17	21690652	38772647	0.872044
654	16	29590553	30197341	0.997667
655	17	14111771	15442069	0.953778
656	4	51212	10252431	0.910178
657	21	14577834	48118159	0.978756
658	4	180702768	190957473	0.909556
659	13	44738886	115085141	0.893622
660	7	150801363	159118566	0.944533
661	22	46432743	51197838	0.962667
662	15	31092981	32444261	0.988333
663	9	204192	33284636	0.944511
664	4	90647314	90756838	0.311356
665	7	128312449	159119220	0.957156
666	2	30340	507042	0.507022
667	12	189577	34756150	0.974244
668	16	78800	9169448	0.903956
669	10	124988333	135427143	0.869111
670	1	143753739	151399970	0.893289
671	6	58719922	71865108	0.904956
672	7	142459614	142460881	0.232067
673	4	49449	46339070	0.868333
674	16	29060170	30195607	0.930711
675	17	49076979	58740945	0.810111
676	15	22698321	32899699	0.988778
677	13	98158451	101950563	0.948178
678	7	72766311	74133327	0.984022
679	22	41673825	42810963	0.995156
680	1	228529972	249181598	0.896711
681	3	45153769	53878616	0.936644
682	1	206579710	206634815	0.463556
683	17	34817421	36248918	0.946311
684	1	114792299	121349803	0.886933
685	15	67457212	67462962	0.340156
686	1	94054723	111671707	0.780533
687	11	116669750	120979377	0.982867
688	17	16782545	18874254	0.985444
689	19	12961408	13401768	0.903689
690	13	71871467	115107733	0.847289
691	1	146083022	147759798	0.975378
692	4	619582	619584	0.162556
693	18	43776769	78014123	0.880689
694	11	117204667	127579051	0.822178
695	7	30460548	34600277	0.879778
696	16	102838	28327676	0.925244
697	4	181372804	190828225	0.937867
698	9	213160	47212321	0.940867
699	4	11524	191028879	0.938378
700	3	195725289	197339848	0.957933
701	20	63243	62948788	0.9636
702	22	19024791	21465659	0.996067
703	4	68344	49089361	0.892622
704	1	146500971	149433185	0.937533
705	8	128750493	128753204	0.424844
706	22	20748975	21499971	0.970556
707	1	224075481	249185508	0.881778
708	17	1215130	1271954	0.2572
709	1	145103955	147220326	0.912822
710	7	33367923	61831899	0.864378
711	1	227696108	229152386	0.937111
712	6	162683546	162683807	0.208622
713	15	32020065	32514341	0.8344
714	3	33060053	33087611	0.347467
715	22	22255328	23321856	0.729711
716	2	215657010	215661851	0.334933
717	18	18539805	49926444	0.938756
718	2	191175461	242834921	0.979889
719	19	11211021	11233849	0.669978
720	2	166847703	166930181	0.3304
721	13	27539380	30671995	0.988778
722	17	16559481	20294038	0.987333
723	1	145425394	149091187	0.972489
724	7	62437462	75044630	0.865867
725	18	18540280	26181841	0.929244
726	5	35201660	61198968	0.964578
727	13	33105622	87409299	0.787378
728	16	29624764	30197290	0.994044
729	6	152633	15732394	0.984489
730	6	75092522	142361637	0.808089
731	22	18661723	21661435	0.99
732	18	43121663	44277320	0.975911
733	1	143500222	149763815	0.902622
734	22	20895154	21374512	0.907422
735	17	936457	1483192	0.946289
736	6	57329881	69422120	0.848356
737	10	19377089	33021221	0.965533
738	1	214697098	249224684	0.913356
739	1	216246642	216538294	0.627178
740	3	155836229	197851986	0.942467
741	6	135843140	136031581	0.169267
742	15	22698521	30366124	0.993044
743	8	123763845	124373809	0.909244
744	22	22976695	25053311	0.998044
745	17	76898040	81044553	0.935822
746	8	20478545	28986438	0.971067
747	10	100025	13247916	0.897133
748	9	135862289	141008915	0.952289
749	22	18923897	21431174	0.997089
750	5	113382056	117946121	0.900933
751	3	50856275	51245158	0.585178
752	20	22042223	29520488	0.876089
753	9	10589	141107672	0.873
754	15	22698521	32899558	0.991556
755	1	240958054	243698867	0.964267
756	3	184003966	197851986	0.991
757	16	28503802	30190568	0.975622
758	16	3776702	4694962	0.983756
759	8	12535864	41717221	0.978867
760	14	96163102	96857129	0.8058
761	16	14866282	16855348	0.935467
762	8	13937	146304022	0.922289
763	13	29895590	37569485	0.945511
764	2	234716424	242783384	0.9804
765	11	55086994	58766250	0.852756
766	15	32069374	32620127	0.862933
767	19	11222315	11224210	0.444222
768	22	27375541	34388209	0.966867
769	11	113315167	120519630	0.923111
770	16	29439268	30332014	0.993978
771	1	146498197	147926347	0.938444
772	8	176451	146294098	0.9976
773	17	8546	81060040	0.900111
774	17	524	11186432	0.990689
775	1	849465	3396845	0.979178
776	7	132122830	159119707	0.9526
777	19	11222189	11240346	0.577
778	6	129371042	129622037	0.487289
779	2	140621940	149324662	0.895289
780	17	34848677	36194230	0.9426
781	6	80910640	80982948	0.256133
782	9	128652784	141044751	0.9706
783	10	102947728	103488168	0.792133
784	9	204192	38815475	0.944844
785	16	29402300	30226931	0.992156
786	16	29238592	30332581	0.980556
787	7	158854379	159128663	0.672
788	16	70783300	90163403	0.991
789	8	9144942	11945856	0.965978
790	16	28808192	29043863	0.795422
791	8	53436130	65195953	0.780044
792	22	22962999	25130055	0.998689
793	19	11213338	11222316	0.681489
794	17	1922767	3429136	0.977867
795	16	57051472	89797669	0.987022
796	1	154538976	157593874	0.970378
797	10	122125759	135062972	0.905622
798	10	49201518	52415071	0.835822
799	21	15485037	48084162	0.980644
800	3	156039666	197840323	0.901733
801	16	18238274	30177240	0.995511
802	14	19327822	107287663	0.986022
803	17	34822464	36410559	0.9498
804	10	28229331	28258434	0.154244
805	16	29638639	30177240	0.991067
806	17	14100117	15458649	0.966178
807	1	62434798	71656180	0.945022
808	18	136225	15175005	0.977511
809	8	12490997	16397340	0.918978
810	17	34815550	36249800	0.936844
811	13	34102233	115085141	0.919089
812	22	17397497	18984519	0.997422
813	22	26995596	27074524	0.296822
814	3	37045891	37081785	0.437933
815	8	8093065	11945856	0.982956
816	2	34792915	56676541	0.968267
817	20	60053233	62961294	0.964178
818	22	20754421	21505417	0.973511
819	15	20733394	102511616	0.970778
820	22	18660552	21455556	0.995267
821	17	34822464	36316161	0.938378
822	2	111388618	113137529	0.933756
823	2	42226553	43142884	0.975578
824	14	27735515	30451857	0.847578
825	17	25403445	31685464	0.977422
826	15	23487422	28406650	0.987111
827	17	2318074	2625846	0.782333
828	16	78458746	78466669	0.402333
829	3	195780279	196264407	0.877733
830	16	3716023	3809066	0.5804
831	17	14098276	15471179	0.956156
832	6	69445540	71504096	0.847022
833	10	55581617	56288162	0.795533
834	1	779732	5887252	0.954778
835	7	11048839	52863626	0.932111
836	14	73750740	107285437	0.993556
837	16	84937272	89836905	0.987133
838	16	1328821	1969149	0.989089
839	15	20063339	29093456	0.973933
840	15	22770420	29069001	0.990489
841	17	34849848	36151287	0.944689
842	1	145895745	147995251	0.974422
843	12	82183040	88755577	0.894156
844	9	204103	34151474	0.940378
845	17	47545	6287620	0.9844
846	22	18648854	21461017	0.994889
847	20	60746	13010049	0.848467
848	5	176848981	180719789	0.957844
849	22	23665355	24996630	0.992022
850	7	72606449	74153206	0.953711
851	8	61431780	67571260	0.832022
852	9	214308	39156958	0.944489
853	22	16087693	20311784	0.922289
854	6	108665	170980171	0.960133
855	16	29591077	30302348	0.995533
856	12	102190454	102190540	0.399111
857	8	7169489	12404062	0.969667
858	22	18650802	21460220	0.996222
859	11	66784013	67023899	0.611956
860	1	116602241	120672637	0.906133
861	12	282464	133773393	0.893533
862	1	161275597	161279773	0.356178
863	10	96872363	118383651	0.917933
864	4	36423	4098729	0.927711
865	13	61775566	115107733	0.918867
866	17	16740140	20243755	0.988089
867	16	29591077	30240227	0.997444
868	16	68835566	68835802	0.384689
869	16	716661	15836961	0.950978
870	13	94663757	94691003	0.297156
871	15	20063339	102521392	0.971489
872	17	29559955	29594996	0.383289
873	15	31088441	32428066	0.994
874	22	16054666	51243435	0.984111
875	16	29517697	30177240	0.996556
876	6	156974	170919482	0.952911
877	19	14085488	28330584	0.896756
878	22	18919941	21440514	0.994467
879	8	191604	30948590	0.9308
880	13	20407269	115085141	0.980044
881	12	123404919	124192840	0.889911
882	7	62030664	67288943	0.867978
883	8	31352497	41481295	0.860222
884	15	22770420	28644578	0.992933
885	8	12503631	43541986	0.981578
886	19	1565573	4108126	0.992244
887	11	198509	134934063	0.906311
888	7	4388619	7302293	0.977756
889	19	11338617	45129651	0.789133
890	16	29920933	31450018	0.988556
891	22	18661723	21440514	0.995644
892	16	72515937	90155062	0.987867
893	8	2498608	6463100	0.895333
894	13	32928977	32954302	0.544978
895	3	157859344	172506114	0.817156
896	7	704572	29257946	0.972933
897	9	203860	38381639	0.948467
898	17	70720435	73175266	0.965178
899	16	3353550	4015375	0.972578
900	12	125451404	133810935	0.9518
901	22	18890263	21464056	0.994844
902	4	139431685	190828225	0.969089
903	6	29455464	81447367	0.964133
904	15	60120658	102461201	0.952311
905	7	72700523	74142256	0.989267
906	8	12528481	33684786	0.978222
907	16	29412445	30324281	0.991067
908	22	45207079	51178264	0.983133
909	22	16888898	18649190	0.995533
910	2	47641397	47657090	0.345578
911	16	109977	4316797	0.990933
912	1	215914716	215933185	0.2932
913	17	29652827	29657526	0.447867
914	2	20199298	20208224	0.281533
915	17	961015	1641881	0.9824
916	11	116681006	134938470	0.8868
917	13	32127744	66044499	0.995089
918	10	100025	50961640	0.880533
919	13	61424167	115107733	0.916378
920	19	47162047	49553707	0.983933
921	17	14100117	15492444	0.962289
922	22	18894819	21440515	0.997356
923	1	185644662	221698833	0.939333
924	15	48771568	48892364	0.561756
925	13	83862265	115107733	0.851644
926	16	3586971	4099566	0.955667
927	17	14087932	15491532	0.951489
928	22	18661723	32217179	0.981244
929	8	46309	30472220	0.934911
930	12	282464	34761006	0.972933
931	17	14083053	15491533	0.960867
932	8	39838942	43387587	0.9928
933	2	24399	813454	0.636889
934	22	18611222	21408430	0.995333
935	17	41251790	41251792	0.412644
936	12	282464	34533111	0.9758
937	2	12769	33936576	0.905444
938	8	53338460	53574740	0.403644
939	2	181378519	225167565	0.934778
940	16	3827551	3849208	0.415667
941	6	157119942	157519050	0.6764
942	8	104318563	146294098	0.951244
943	8	158047	13974319	0.945867
944	16	29620716	30197407	0.992378
945	8	158990	13304906	0.9426
946	6	163082	1951585	0.913689
947	22	18894834	21505417	0.995089
948	1	146807432	147381411	0.700956
949	9	220252	73245647	0.797622
950	18	8779840	22265343	0.923044
951	1	146503840	147826658	0.957089
952	12	115569387	133743506	0.953289
953	20	29842785	31163090	0.983489
954	17	1130775	1361490	0.623756
955	10	224405	15415335	0.953533
956	15	22770420	28561670	0.993422
957	7	72766312	74481540	0.967289
958	15	84380128	102383473	0.9546
959	16	29452332	30334631	0.991022
960	7	72718277	74140708	0.989911
961	15	32018730	32514341	0.868267
962	6	165631	170919470	0.973133
963	1	153954150	157073717	0.957422
964	10	114544536	135427143	0.897622
965	1	145388355	148216139	0.955844
966	21	15499846	48090317	0.979533
967	15	23564854	29019271	0.990644
968	8	140249066	146294098	0.970689
969	10	102880103	103591665	0.843467
970	8	70971012	82019151	0.818244
971	22	18894338	21440455	0.997622
972	16	14985614	17000304	0.934489
973	4	72446	5608810	0.917556
974	1	169423491	180367623	0.962667
975	17	2213315	2901583	0.9538
976	2	230302784	234229532	0.921644
977	6	44953496	47954574	0.9366
978	2	190300874	242783384	0.979911
979	5	176362388	176897999	0.857044
980	22	39312491	51203353	0.991067
981	10	125792403	129167091	0.871711
982	17	17262785	18250574	0.960022
983	14	77689137	107287505	0.991911
984	1	12687420	14320473	0.874489
985	22	18890270	21505417	0.988311
986	7	72577020	74197846	0.951578
987	1	145751814	148000664	0.979733
988	16	29592782	30332581	0.991533
989	17	34822464	36283612	0.938667
990	17	34437481	36244358	0.922467
991	8	11298480	11841842	0.880889
992	12	173785	25286865	0.979133
993	11	1558608	3381999	0.896911
994	4	1770485	2303110	0.885022
995	15	50727284	57603305	0.959444
996	4	68344	3713599	0.932111
997	3	68378129	76813470	0.905267
998	17	1229102	1541349	0.743178
999	2	152409977	179325736	0.887222
1000	9	13996	70919878	0.789422
1001	4	85039	38701987	0.844711
1002	1	145987155	147411593	0.954289
1003	15	84837904	102445132	0.955311
1004	1	145885645	147844758	0.980689
1005	10	102360248	135436092	0.898444
1006	2	165065254	166517749	0.947889
1007	19	11234020	11241956	0.520356
1008	18	14315	14206224	0.9852
1009	18	180229	4199943	0.983756
1010	18	29235711	40144059	0.942733
1011	19	259394	6795622	0.9842
1012	3	195700697	197386180	0.945289
1013	22	20958983	21379958	0.861044
1014	15	30798224	32453947	0.983667
1015	14	93331783	107289540	0.957933
1016	4	180867220	190469337	0.931956
1017	22	16114243	20737903	0.937378
1018	15	55571229	55914205	0.788311
1019	1	145387944	145735326	0.869933
1020	1	146503290	147819815	0.954867
1021	9	125554936	141018984	0.946689
1022	7	156570779	156646750	0.344556
1023	19	50489389	59095359	0.970511
1024	8	134262786	134271410	0.219244
1025	13	101881802	115091330	0.917778
1026	5	140469571	148910241	0.98
1027	9	203860	141020389	0.934422
1028	8	97154644	98155535	0.896889
1029	1	145987155	148545520	0.972289
1030	16	29581099	30240227	0.997111
1031	18	149088	5458471	0.972156
1032	8	184616	6804328	0.923956
1033	5	13461663	46098927	0.938622
1034	8	12467483	43191315	0.976733
1035	17	16616828	20243755	0.984178
1036	4	169242738	190512479	0.938133
1037	22	18894338	21032422	0.977956
1038	13	98660268	104349582	0.953356
1039	19	54196215	58759679	0.971867
1040	15	22765636	29085888	0.9912
1041	22	18628131	21712996	0.9932
1042	11	196854	5343104	0.982267
1043	16	29656683	30197290	0.990956
1044	1	849466	249224684	0.826467
1045	18	18544686	22517638	0.964778
1046	20	29842785	32060886	0.991444
1047	8	46309	11879315	0.946467
1048	22	16888898	18644773	0.996467
1049	22	16087693	18641706	0.960778
1050	10	108685060	135434319	0.857644
1051	3	191593618	197851986	0.972178
1052	22	18894834	20311784	0.979889
1053	2	148777297	148779627	0.233333
1054	14	79797065	86351851	0.9048
1055	17	43710149	44292742	0.846044
1056	2	32353206	32359908	0.308778
1057	3	93748	20321619	0.942933
1058	12	131363915	133777645	0.931289
1059	21	10827532	48100155	0.953556
1060	22	29120954	29121365	0.448556
1061	18	18521284	64495798	0.942089
1062	1	236515524	249224684	0.936356
1063	15	23564854	32422544	0.9886
1064	5	171396358	180719789	0.973978
1065	17	1235753	1258990	0.267022
1066	20	54143746	62194881	0.929089
1067	17	1130775	2165080	0.981444
1068	5	156252522	180696806	0.971311
1069	19	11230757	11240356	0.506622
1070	9	204103	47212321	0.936978
1071	2	230172983	230817121	0.895956
1072	14	103788750	107263478	0.977578
1073	1	146571303	147909094	0.964422
1074	8	12039929	43528350	0.987822
1075	22	18649188	20311858	0.975889
1076	22	18896971	21440514	0.997844
1077	16	23625314	23625422	0.494733
1078	16	3728112	4114276	0.8886
1079	1	146500971	147828089	0.960533
1080	9	203860	20653468	0.920778
1081	15	23282828	32444044	0.988644
1082	17	34822464	36371146	0.943
1083	20	29833607	35087952	0.923267
1084	9	138596625	141020389	0.955689
1085	19	50740073	59097160	0.968444
1086	8	191529	146280020	0.958711
1087	17	1145503	1445005	0.796311
1088	22	38117803	41256957	0.993711
1089	10	103251584	103427933	0.585244
1090	17	29542045	29561868	0.4658
1091	10	224405	1801937	0.847511
1092	10	101953971	134246301	0.8896
1093	19	45474676	48760659	0.979333
1094	1	146143188	147909094	0.973689
1095	15	75628555	75951011	0.855689
1096	12	32711271	32788014	0.370222
1097	17	1084015	1278527	0.433111
1098	1	2590843	3189886	0.779111
1099	21	37439288	48090972	0.972111
1100	11	102987301	102987303	0.350822
1101	1	145808307	147926347	0.979311
1102	15	22770420	29009042	0.990733
1103	3	16923594	45249923	0.892511
1104	17	14087932	15500645	0.970778
1105	16	74872513	90274440	0.988467
1106	14	93007327	105329995	0.951978
1107	9	12933	141153431	0.907178
1108	22	23660025	25050127	0.998467
1109	17	1190492	3057526	0.9896
1110	7	72685733	74142327	0.990711
1111	16	3032314	5041083	0.994022
1112	17	67912575	81048189	0.973644
1113	9	131830838	139389803	0.987822
1114	9	17132122	35567051	0.894311
1115	15	72932963	75569658	0.956356
1116	4	71994590	79020242	0.926889
1117	1	214197154	249212668	0.957378
1118	9	9543537	30266461	0.932578
1119	15	72921368	75535330	0.959422
1120	16	29696972	30191907	0.973578
1121	7	143293827	149786214	0.899511
1122	14	20595448	21844595	0.977156
1123	17	396626	726714	0.774422
1124	8	53390222	53777188	0.7392
1125	7	72665461	74139573	0.985311
1126	7	72589514	74154603	0.963289
1127	16	28371466	29416001	0.965267
1128	7	45129	25260784	0.9528
1129	7	72683243	74267189	0.988311
1130	21	15530428	48119895	0.978756
1131	20	54773087	62908674	0.965556
1132	14	91922204	107240869	0.978644
1133	8	123466630	129525322	0.871667
1134	20	43264838	43265435	0.207511
1135	7	5218458	6319917	0.963311
1136	11	122884693	134938470	0.882644
1137	22	42476080	51178264	0.992467
1138	22	18877786	21462353	0.9912
1139	7	101169075	105072909	0.931244
1140	9	214366	141008915	0.966044
1141	10	118124843	135474725	0.892667
1142	4	176306102	190957473	0.887822
1143	4	126354097	186683041	0.828756
1144	7	117120142	117149202	0.2128
1145	8	41703216	48806508	0.841533
1146	22	17397497	18661773	0.997422
1147	10	93296	135378918	0.939822
1148	19	53458308	59092570	0.958956
1149	13	91209638	94704856	0.916778
1150	22	16888899	51197838	0.984333
1151	22	17397497	20311763	0.996356
1152	15	23656945	28535266	0.990667
1153	18	136225	3547887	0.931711
1154	1	146496424	147814497	0.962556
1155	8	12590038	20294393	0.916244
1156	18	136225	18521285	0.944156
1157	13	30893049	84184561	0.970044
1158	16	29592782	30190568	0.995267
1159	20	63243	62912463	0.876889
1160	2	95327498	111370025	0.969178
1161	15	89219805	98907972	0.869356
1162	21	35319224	48090972	0.964511
1163	13	19436285	115107733	0.975178
1164	2	112686692	112686694	0.103089
1165	8	121694648	146295771	0.859222
1166	2	1750598	2049792	0.649844
1167	1	146043712	147830830	0.980111
1168	17	874170	2306440	0.959511
1169	17	34310997	36263019	0.930222
1170	1	150853043	154647786	0.9874
1171	4	106699503	111128029	0.940511
1172	1	145883451	147872253	0.978711
1173	14	92347751	92370477	0.146844
1174	1	242656459	249213000	0.911556
1175	4	141797406	153107730	0.970178
1176	15	30386397	32446830	0.978
1177	1	224002848	249212668	0.9222
1178	5	164391371	180696806	0.982444
1179	17	16761813	20339795	0.988756
1180	2	166094616	166931348	0.920467
1181	13	32913705	32934992	0.517444
1182	20	80197	62908674	0.8772
1183	17	76552610	81041938	0.944489
1184	9	113457662	113524508	0.334467
1185	8	12586531	39093453	0.968533
1186	9	204192	141073897	0.985289
1187	7	66103207	66105624	0.447778
1188	16	29613494	30190030	0.993867
1189	1	146571303	147745610	0.935911
1190	9	137582737	137593199	0.179733
1191	4	159309079	167766877	0.963289
1192	6	65336138	65531537	0.459267
1193	15	23810396	29213787	0.990267
1194	7	128950006	159075079	0.970711
1195	10	106003532	135427143	0.819356
1196	15	20102539	29031690	0.973644
1197	2	40965421	58090956	0.975244
1198	8	176451	12570496	0.9508
1199	7	121503812	159128555	0.988556
1200	8	134825276	146280828	0.955089
1201	2	198570129	198571911	0.362222
1202	7	16273836	26206898	0.816689
1203	17	16842162	20217777	0.984978
1204	15	28376934	31108698	0.960111
1205	17	41234420	41234592	0.562911
1206	8	7268818	12039974	0.976378
1207	1	72103441	77186974	0.940733
1208	17	1229078	1348455	0.377289
1209	12	89060	34178799	0.964044
1210	15	98327057	101320461	0.975133
1211	16	96765	11619372	0.919222
1212	10	73231	135524321	0.854267
1213	19	259394	2555147	0.987333
1214	1	145271814	148254822	0.950356
1215	9	33333161	71534501	0.888467
1216	15	44881449	44925835	0.483711
1217	17	14083053	15567669	0.959222
1218	6	97584653	103179934	0.821889
1219	19	13180582	13319148	0.536689
1220	3	73913	8206943	0.953511
1221	1	209819551	249225312	0.885867
1222	10	43796179	44037408	0.656222
1223	15	89817711	102444623	0.941667
1224	11	230614	9704511	0.937756
1225	22	18891397	21463730	0.997844
1226	4	68344	4051616	0.948489
1227	7	72700413	74139573	0.990756
1228	8	164983	11860845	0.948533
1229	9	271606	340341	0.421311
1230	5	172031247	180719789	0.9762
1231	7	147042935	153530436	0.925289
1232	13	97397312	115085141	0.974133
1233	19	39013647	39028620	0.420756
1234	9	203860	67986965	0.8126
1235	1	210136969	249212668	0.893644
1236	16	29517698	30191895	0.989333
1237	16	15288439	18330266	0.914822
1238	9	136861348	141018976	0.944533
1239	8	12580103	25947329	0.959622
1240	11	101323714	103914833	0.929356
1241	2	236177411	243059659	0.975111
1242	4	69551805	96215607	0.926311
1243	1	145927661	147830830	0.9784
1244	11	24616944	31118086	0.843133
1245	15	23810927	28544664	0.986156
1246	12	191618	133777645	0.962978
1247	16	3786630	3790570	0.520911
1248	5	3503103	4580604	0.788133
1249	16	65991731	83645048	0.970089
1250	11	100219330	134910140	0.816889
1251	5	22148	73708550	0.895422
1252	3	167885355	197837049	0.959622
1253	8	6961182	12157391	0.9682
1254	21	14374185	29305180	0.767644
1255	2	121379063	121860509	0.825667
1256	7	107312582	107312693	0.367222
1257	8	176451	16137655	0.929133
1258	1	145743622	147907013	0.986622
1259	16	76370099	90155062	0.967222
1260	9	135105970	141020389	0.943778
1261	22	30077421	30077596	0.596844
1262	16	2124199	2138612	0.451556
1263	7	156578107	156594751	0.378467
1264	17	16782545	20219464	0.984911
1265	9	4420766	22195820	0.911644
1266	4	44579694	49083290	0.961356
1267	22	18894819	21505445	0.996778
1268	15	22770420	33707835	0.9882
1269	1	145885645	147947839	0.976778
1270	12	130973399	133777902	0.946133
1271	4	93071151	190957473	0.853689
1272	1	146083023	147916499	0.973244
1273	16	85879	9883129	0.943356
1274	9	97553175	102919383	0.986644
1275	18	1919684	15325187	0.975711
1276	8	12241092	43528350	0.977978
1277	17	15138001	20524013	0.980311
1278	19	10425933	14159806	0.982044
1279	12	191241	8122785	0.977178
1280	22	17397632	18628206	0.995689
1281	22	35728928	51220961	0.988378
1282	2	111388617	113127751	0.928689
1283	15	48736737	48760299	0.547156
1284	10	46966532	51822386	0.851778
1285	15	24342083	25118317	0.828844
1286	4	159601598	159620302	0.494356
1287	21	15499646	48090458	0.9804
1288	17	28957751	30415399	0.928911
1289	8	8130629	11805960	0.969556
1290	22	18713490	20412989	0.946689
1291	8	143815036	146295771	0.918178
1292	8	86778227	146295771	0.968333
1293	22	17397497	51178264	0.9864
1294	10	129462431	135436092	0.827489
1295	22	17397632	18661758	0.993533
1296	1	234050863	249213059	0.925511
1297	1	5910698	6038368	0.486667
1298	7	137435945	154607292	0.978622
1299	16	29060170	30197341	0.9672
1300	1	218252550	249224684	0.982422
1301	8	46942955	70216022	0.761333
1302	1	232232334	249218992	0.9074
1303	17	29054314	30391711	0.964022
1304	19	260910	3200875	0.985889
1305	10	224405	22856354	0.980778
1306	3	194013985	197837069	0.971089
1307	17	14076429	15491532	0.951089
1308	12	96719382	101537641	0.943022
1309	9	133388593	141018984	0.967822
1310	2	107096422	112235727	0.955489
1311	8	134265064	134271319	0.2076
1312	15	23615767	28534245	0.990733
1313	16	2867890	3942436	0.988422
1314	18	13033	78015180	0.985867
1315	1	145425394	148545520	0.958911
1316	22	18916841	20716903	0.904978
1317	16	29673953	30332581	0.989111
1318	2	156489429	182921298	0.8754
1319	16	29592790	30332569	0.993933
1320	16	29592782	30197290	0.9942
1321	1	239781259	249224684	0.942333
1322	20	25755099	39058066	0.817022
1323	8	114853125	146295771	0.881467
1324	13	95854851	99908627	0.950911
1325	4	52697787	67857207	0.932444
1326	22	21261513	37583387	0.979911
1327	16	4694892	29182141	0.989822
1328	17	524	15027737	0.989111
1329	2	22922550	33992077	0.911578
1330	3	135935128	141867748	0.915733
1331	17	43703800	44212416	0.856
1332	16	15493045	18157612	0.919244
1333	11	1996740	2909925	0.774178
1334	13	84619040	115085141	0.829511
1335	22	16888898	51197838	0.984511
1336	1	53253174	67805556	0.927444
1337	18	148962	78002264	0.9128
1338	15	23632676	28534458	0.991644
1339	7	115099068	159118507	0.9714
1340	12	22288790	27568673	0.8538
1341	9	71239398	74643753	0.949511
1342	8	12467483	41943221	0.979667
1343	16	29591077	30177240	0.990267
1344	2	22665047	52850368	0.925
1345	16	28802396	29084772	0.848378
1346	11	116307141	117916946	0.980822
1347	7	72233834	74285345	0.966244
1348	1	145740597	147825678	0.984267
1349	18	136225	14337133	0.983111
1350	18	18542079	72403402	0.878644
1351	16	29609933	30177916	0.992578
1352	13	79573452	115085141	0.905622
1353	4	153890439	190957473	0.949467
1354	13	82607072	106734891	0.835178
1355	17	69458942	69499834	0.186311
1356	18	118759	14089409	0.975378
1357	5	4849610	36818821	0.942733
1358	2	241652340	242348140	0.952511
1359	1	146096700	147832190	0.9754
1360	17	45834	2913975	0.980378
1361	12	282464	34756196	0.975467
1362	8	125496222	146295771	0.866222
1363	19	11230766	11231199	0.519089
1364	15	22770420	28915864	0.989578
1365	1	145885645	147978640	0.9774
1366	21	15285840	48097372	0.982378
1367	2	45454553	45457111	0.00953333
1368	16	29626498	30177240	0.994511
1369	22	18894834	21561514	0.991156
1370	1	146526309	148535229	0.964911
1371	1	146535352	147867734	0.955067
1372	8	8105358	11859851	0.976444
1373	2	188926927	225298653	0.969244
1374	4	9947817	10940041	0.968489
1375	10	72841	35689121	0.972222
1376	7	43359	14664158	0.965844
1377	9	204192	3468435	0.9504
1378	15	20191651	28525310	0.984289
1379	21	37768996	40323148	0.931289
1380	5	36814047	37347486	0.836
1381	13	49037860	49039510	0.552333
1382	1	82153	249218992	0.923644
1383	10	100025	15273144	0.969778
1384	2	27861706	60790985	0.953622
1385	1	146498297	147828510	0.961133
1386	20	1249946	8607558	0.872444
1387	1	145415189	148809863	0.960822
1388	9	3591158	9361786	0.928222
1389	7	21609666	21631215	0.119178
1390	19	11223933	11227694	0.507067
1391	21	15499846	48080911	0.980311
1392	8	39688151	50122020	0.856556
1393	9	18344602	68995221	0.878578
1394	13	59424408	65723208	0.946422
1395	22	18919941	20708934	0.917622
1396	10	102949226	103482524	0.758289
1397	19	11221447	11226769	0.581622
1398	17	59924461	59926617	0.284889
1399	3	173281265	197838262	0.978622
1400	4	122439377	190828225	0.859311
1401	7	152578848	156183328	0.915156
1402	15	22816712	28530182	0.9932
1403	18	46725780	78012829	0.878356
1404	17	29540876	29563299	0.504067
1405	15	30394265	32862087	0.918733
1406	8	12546854	35816855	0.970978
1407	12	147098	7054359	0.974911
1408	22	29105983	29115483	0.408511
1409	2	239665009	242710466	0.957422
1410	21	10697896	48090972	0.942467
1411	22	19168757	20942862	0.969556
1412	17	41209068	41215968	0.367178
1413	22	18894834	21461752	0.9948
1414	1	142618649	148535229	0.940333
1415	22	24401195	25010751	0.906578
1416	2	17018	26541714	0.896222
1417	2	98288984	110968895	0.965022
1418	17	29556696	29556698	0.271067
1419	20	60746	29462103	0.908
1420	7	72766312	74133332	0.991311
1421	13	19571502	115092510	0.974978
1422	10	113072856	135434178	0.899178
1423	15	22770420	28526410	0.9944
1424	17	29651240	29678590	0.516844
1425	13	41373640	44580310	0.977644
1426	15	31073734	32439281	0.991911
1427	21	34111830	48090258	0.968222
1428	7	149810320	153859864	0.943689
1429	1	93837991	121343783	0.796
1430	16	78352642	78420837	0.3798
1431	17	808734	1850373	0.972111
1432	17	34822464	36244332	0.939778
1433	2	12769	7502796	0.917756
1434	2	86441168	86509452	0.218822
1435	19	48432831	59083573	0.960911
1436	18	15380695	78016181	0.808556
1437	17	28994989	30350877	0.959333
1438	21	15410700	48090317	0.977533
1439	17	2306556	2864031	0.877844
1440	7	69880611	69923503	0.421689
1441	9	204103	11610300	0.909089
1442	17	34750817	36263019	0.953867
1443	2	219966807	237815985	0.996711
1444	16	61450	90294632	0.983444
1445	8	122193545	146295771	0.859444
1446	1	145799555	147824212	0.984689
1447	18	58525321	78005236	0.806622
1448	17	16603129	20395527	0.987156
1449	22	18919941	20659606	0.953711
1450	5	3159497	30585683	0.922644
1451	15	23179888	26225694	0.9382
1452	19	54344820	58956888	0.961422
1453	16	29595482	30198151	0.994356
1454	7	128387531	133703003	0.9806
1455	11	230614	37698540	0.910444
1456	10	69040365	93194993	0.911489
1457	19	4008557	4763171	0.934622
1458	10	14886415	15192429	0.754733
1459	1	4859378	6189735	0.911422
1460	2	62245235	86978895	0.952933
1461	15	22770420	28958779	0.991556
1462	17	62778719	81041938	0.977311
1463	12	237587	8278292	0.979222
1464	10	32288847	38408609	0.959089
1465	4	33573	6632513	0.919467
1466	19	11218190	11226769	0.623933
1467	17	50689	7394448	0.988822
1468	19	260911	1163934	0.938111
1469	10	81640993	88941874	0.970644
1470	22	16114243	51211392	0.984578
1471	6	255349	3189972	0.938956
1472	20	61830371	62908674	0.9856
1473	18	57576824	70277036	0.898844
1474	17	16738160	20338182	0.987889
1475	18	136225	9789368	0.965667
1476	16	14975291	16301530	0.968289
1477	11	1944914	2024549	0.365533
1478	16	89864653	89866056	0.376178
1479	4	162934371	190828225	0.9274
1480	22	21800031	23237674	0.870511
1481	9	96946547	109492831	0.982
1482	1	235551306	237433932	0.963889
1483	21	10704197	48117896	0.9608
1484	20	70579	19126923	0.9544
1485	4	78469	15627196	0.919867
1486	5	175316988	180220986	0.948489
1487	17	14083053	15479940	0.950822
1488	17	41209048	41215988	0.312489
1489	22	21025653	22400806	0.984578
1490	15	23300137	29338429	0.992778
1491	5	149371	7883578	0.832244
1492	17	525	81041938	0.877978
1493	1	846679	3531051	0.980178
1494	10	47148812	51626260	0.863022
1495	16	29591077	30177916	0.993733
1496	17	41234400	41234612	0.557889
1497	12	123929304	133767986	0.935733
1498	22	23258228	25046758	0.999111
1499	4	109199663	189752726	0.843267
1500	15	23290861	28958779	0.988089
1501	17	60116396	61004550	0.9434
1502	17	41219604	41219732	0.3868
1503	8	6263101	6500749	0.583533
1504	2	210779656	239879183	0.967867
1505	16	65545385	90163403	0.987889
1506	8	6999218	11898980	0.973111
1507	2	218966481	243059659	0.988867
1508	14	19280732	107287663	0.991111
1509	15	20179526	32998070	0.984511
1510	15	20190547	28406650	0.976733
1511	19	11213462	11221327	0.608756
1512	2	148099734	149441341	0.869422
1513	2	39053851	42501893	0.941489
1514	22	19024655	21465659	0.994889
1515	10	103057519	103377947	0.717711
1516	16	68835566	68847404	0.321178
1517	16	15499056	18264837	0.914067
1518	17	41234414	41258556	0.530667
1519	2	66096	55797773	0.971133
1520	1	207519986	249224684	0.932044
1521	10	8056288	8118665	0.290733
1522	16	52933094	90155062	0.947311
1523	1	145764366	147988684	0.975133
1524	2	148815796	148997388	0.4014
1525	7	183555	12746636	0.984333
1526	8	158047	9750676	0.942578
1527	3	195701148	197348561	0.951289
1528	3	175886312	197845254	0.9538
1529	3	100613995	108976446	0.858422
1530	18	416489	8638370	0.961822
1531	17	43708345	44158662	0.773444
1532	15	20071672	30737344	0.984733
1533	1	110299251	119192827	0.943422
1534	17	16777241	20395476	0.986689
1535	4	136912335	184253252	0.972022
1536	22	18916826	21465659	0.994978
1537	17	1965722	4045177	0.983956
1538	3	195438668	197837049	0.955489
1539	14	91969027	107285437	0.990867
1540	6	65133930	65156120	0.175511
1541	8	8079660	12241293	0.975711
1542	15	94576236	102383473	0.824533
1543	10	93283492	135427143	0.915933
1544	17	15162410	15406546	0.558
1545	14	62493931	107285437	0.997111
1546	16	68835562	68835806	0.382289
1547	18	136225	18534784	0.950022
1548	14	19100681	28730087	0.792889
1549	8	12586412	41786259	0.979222
1550	20	70579	1008849	0.857644
1551	4	1737487	1808653	0.337622
1552	5	134632983	139485588	0.915733
1553	16	29590553	30190568	0.990089
1554	17	69393371	69483073	0.270244
1555	10	102937134	103407461	0.749222
1556	18	13340110	20989843	0.835644
1557	2	12770	242783384	0.901289
1558	9	135261939	140954147	0.976356
1559	15	20085001	29210720	0.974867
1560	13	32899735	32913272	0.545133
1561	16	29238592	30190568	0.9836
1562	5	58966131	68847066	0.972178
1563	7	130913522	159128556	0.981711
1564	20	51542615	62915555	0.944133
1565	14	20880745	25487326	0.968333
1566	22	42593928	47701314	0.997111
1567	15	93584753	102481529	0.903089
1568	1	146496381	147409820	0.841378
1569	22	18919941	21505417	0.994267
1570	21	14714506	29216662	0.775
1571	3	195738405	197346566	0.955222
1572	4	127232	8667610	0.888289
1573	21	14386012	48097372	0.9782
1574	2	169829973	215521436	0.892444
1575	8	71860627	75265519	0.919667
1576	22	18912513	21431174	0.997467
1577	10	94346519	135427143	0.920333
1578	22	18637138	20289862	0.956756
1579	17	16740140	20261191	0.988089
1580	16	97132	5122974	0.987289
1581	17	58121189	60140614	0.957578
1582	22	18970560	21465659	0.979511
1583	17	34611351	36263019	0.931444
1584	6	124280382	156115172	0.947578
1585	22	17397497	20659606	0.995111
1586	2	228667863	243028452	0.967489
1587	10	1643366	9245692	0.8868
1588	17	16761813	20474268	0.986156
1589	15	79023342	87158823	0.980933
1590	9	203860	68262804	0.827756
1591	17	17980440	18424702	0.903156
1592	10	224405	19472976	0.981178
1593	9	140573687	140685407	0.469911
1594	18	958973	15181666	0.979733
1595	20	61567	4904599	0.947756
1596	17	29489032	29511646	0.352
1597	11	94194091	94212937	0.348978
1598	6	129655049	129670080	0.124778
1599	3	193635278	197837190	0.963867
1600	9	28975660	38787480	0.926356
1601	4	169040467	190828225	0.956222
1602	9	68734570	83557267	0.904422
1603	10	127141473	135523199	0.857111
1604	5	130125084	157574910	0.948867
1605	11	2683311	2868996	0.391778
1606	12	116374311	116535323	0.495111
1607	8	39555656	64049089	0.790356
1608	9	130681754	132842253	0.953267
1609	16	23613501	23618095	0.222222
1610	13	112947235	114290587	0.964444
1611	22	23698817	25042987	0.998844
1612	16	29571473	30243606	0.994178
1613	5	3075725	7650948	0.751756
1614	17	34900239	35888667	0.929244
1615	5	112072720	112111440	0.392089
1616	5	25327	180693344	0.908378
1617	16	29565234	30196281	0.992533
1618	22	18916826	21050078	0.9842
1619	17	16674168	20326160	0.9862
1620	11	42749104	49157287	0.967644
1621	16	14968858	16291983	0.9646
1622	7	72743982	74145064	0.989956
1623	7	142457329	142460424	0.122933
1624	17	16664131	20408162	0.986578
1625	21	15499846	48081052	0.974689
1626	15	98823525	102429112	0.9924
1627	7	6045512	6045672	0.350111
1628	7	156320288	159119707	0.8472
1629	17	76088316	81044553	0.969756
1630	1	12020692	12027158	0.421111
1631	7	72659673	74143240	0.984733
1632	11	44219316	44682116	0.765444
1633	10	43957495	55681185	0.919467
1634	15	22770420	30369944	0.992689
1635	18	11752396	11881133	0.487911
1636	8	6999218	8881836	0.842444
1637	12	133324868	133777902	0.737489
1638	3	164876398	179847956	0.870133
1639	17	34822464	36351919	0.9384
1640	15	31115046	32917857	0.978533
1641	8	87664541	87675140	0.282222
1642	8	102974325	104370000	0.913244
1643	12	29579029	34835837	0.844511
1644	15	23615767	28561671	0.991289
1645	16	21475059	29260900	0.983422
1646	17	59209628	64222315	0.905333
1647	22	23637906	36614412	0.978067
1648	14	31139519	45459798	0.920689
1649	16	29329435	30190593	0.989133
1650	12	18037106	26681362	0.865356
1651	8	12556003	35333600	0.978622
1652	4	147067786	190828225	0.953711
1653	11	78073253	85876422	0.805156
1654	2	30341	15007075	0.903267
1655	1	225626181	249060210	0.871111
1656	8	11945854	34875355	0.981578
1657	17	16581523	20376764	0.9884
1658	15	32971946	33004759	0.289222
1659	16	2376840	3537106	0.981356
1660	6	156973	23221621	0.945111
1661	1	13946473	18792666	0.982267
1662	16	15193981	18172468	0.918822
1663	22	21065881	21440455	0.883444
1664	1	145804678	147735815	0.987178
1665	16	62959832	84619401	0.9726
1666	16	29590553	30332014	0.995689
1667	9	130605372	130605524	0.468667
1668	21	34997017	36118212	0.929311
1669	9	203860	19448473	0.9446
1670	9	203863	141020389	0.971289
1671	11	230614	31995219	0.898089
1672	4	118986723	190828225	0.858156
1673	1	146016525	147830830	0.976
1674	22	17397632	18706059	0.997
1675	19	11218190	11223953	0.587022
1676	16	29656683	30332591	0.991378
1677	21	43010559	48093051	0.955533
1678	2	17018	5005335	0.952378
1679	15	22765627	29085896	0.989444
1680	5	179309534	180719789	0.9922
1681	15	22770420	28928730	0.989822
1682	22	18919986	21561468	0.994889
1683	19	9678767	14853426	0.985933
1684	15	86148285	102511616	0.953422
1685	16	79940	2610461	0.991511
1686	16	29904257	30444445	0.983356
1687	13	80058839	115107733	0.929711
1688	10	123267258	123629597	0.717356
1689	16	14801424	16835115	0.932022
1690	1	146496424	147929323	0.969578
1691	6	162865435	170901287	0.805422
1692	15	22765627	30653936	0.9942
1693	19	56874576	59092570	0.894778
1694	17	14085651	15512120	0.959
1695	19	16526786	24631604	0.946
1696	1	143544034	149754161	0.911444
1697	16	68853176	68863706	0.1934
1698	6	13093348	22126253	0.798378
1699	15	22770420	29062203	0.990689
1700	15	72963270	76064900	0.976
1701	17	15767019	20261250	0.983778
1702	1	183536034	183536500	0.489378
1703	11	116684162	134938470	0.8858
1704	15	23620190	28540415	0.986889
1705	10	42890648	52636819	0.767244
1706	3	194145224	197895629	0.962133
1707	1	61785601	67430956	0.881156
1708	8	12467483	37749518	0.9674
1709	22	21045037	21455556	0.909867
1710	8	158047	15423270	0.937156
1711	9	7162303	37038768	0.950422
1712	16	19424114	30142220	0.996956
1713	7	72677300	74143060	0.980444
1714	17	1113101	6742486	0.989756
1715	10	81644078	88973306	0.966489
1716	5	36374208	50399675	0.950156
1717	5	168116330	180696947	0.975489
1718	3	2756989	2818938	0.134
1719	8	176451	7838959	0.935022
1720	6	815828	1825305	0.844778
1721	19	11200291	11238683	0.527711
1722	15	20016810	102493540	0.973222
1723	10	100780956	135427143	0.906378
1724	8	191529	7752586	0.934489
1725	17	12343	81057996	0.898067
1726	10	121269221	135427143	0.900556
1727	3	93519463	145413168	0.927867
1728	1	171009115	186845089	0.977511
1729	17	14098659	15501133	0.971511
1730	15	20063339	32986584	0.986711
1731	17	14087932	15490100	0.963178
1732	17	751194	1492475	0.947822
1733	9	213160	39092820	0.950733
1734	19	11218190	11244506	0.551511
1735	12	116321988	116681294	0.611867
1736	3	195762647	197333309	0.957
1737	22	16888898	18648856	0.995778
1738	15	22765636	32509932	0.992489
1739	1	145387944	145735385	0.827444
1740	19	48411796	59051332	0.964356
1741	15	48888459	48905309	0.306644
1742	15	23656935	28525460	0.989
1743	7	72766112	74339185	0.977467
1744	15	28940038	31077833	0.986667
1745	4	159601608	159620292	0.489711
1746	18	74472293	78014123	0.929778
1747	1	112971088	121349031	0.921467
1748	8	168482	13147575	0.9482
1749	10	52489126	88906961	0.933422
1750	15	22698521	29030517	0.991667
1751	15	85089466	102495441	0.948067
1752	21	10699329	48117896	0.961289
1753	11	65138975	67574402	0.837111
1754	1	145765423	147142037	0.933267
1755	8	21149032	146295771	0.887711
1756	1	146571303	148545520	0.971489
1757	17	396626	2430805	0.933311
1758	15	25583930	25685400	0.4672
1759	5	178228724	180678091	0.963311
1760	22	18916841	20312661	0.977889
1761	15	76061143	102429112	0.946356
1762	15	20110721	28408897	0.972667
1763	17	78608911	81041938	0.950778
1764	8	11362681	11709476	0.819911
1765	3	157011166	197861598	0.944578
1766	16	22645705	29238644	0.921489
1767	9	204192	38741437	0.950644
1768	16	15179371	18786517	0.917067
1769	1	145311042	145743440	0.8246
1770	15	22770420	28534245	0.993778
1771	12	148033	34178799	0.974511
1772	6	143940110	144734319	0.934933
1773	1	145112505	145735326	0.873222
1774	16	29646319	30197341	0.992422
1775	18	136225	15198990	0.975578
1776	7	142457131	142460891	0.143089
1777	10	224405	8484746	0.897533
1778	15	22863853	30366124	0.993267
1779	15	20733394	28406650	0.983644
1780	17	64241325	81041938	0.988289
1781	1	173138798	185129406	0.978444
1782	11	83179195	94716998	0.958689
1783	10	57046936	69318200	0.941622
1784	9	17502884	18681089	0.957511
1785	13	32944694	32950806	0.487556
1786	18	118759	78012829	0.957356
1787	22	18892574	21460220	0.994467
1788	3	60173	197948027	0.953111
1789	4	38532826	49064044	0.904111
1790	1	6614944	16382506	0.934356
1791	10	89589556	89642550	0.272044
1792	2	32365579	32371821	0.277356
1793	18	52971099	53203910	0.615489
1794	19	260911	58956888	0.916356
1795	8	11935022	43824035	0.986378
1796	15	89817500	102383473	0.956822
1797	16	29673953	30198600	0.985067
1798	2	32339686	32341301	0.334178
1799	11	6969012	9257231	0.919733
1800	15	36905046	40037396	0.834156
1801	16	29592809	30197407	0.9958
1802	1	144709676	145735385	0.939956
1803	5	175576601	177143402	0.956978
1804	11	196965	3398307	0.953622
1805	3	5173869	16760262	0.997
1806	7	30463885	43470805	0.941867
1807	17	34508116	36248918	0.911933
1808	2	211444399	243059659	0.971311
1809	8	7053185	11805960	0.975733
1810	8	118825107	119054752	0.557444
1811	14	100775718	106453697	0.996644
1812	1	146535352	147867793	0.951556
1813	16	29432211	30332125	0.989956
1814	11	61792	10749516	0.924289
1815	1	145987155	147909094	0.979844
1816	17	14087932	15484858	0.964133
1817	4	185017748	190957473	0.909933
1818	13	100692113	115085141	0.948644
1819	6	157133791	157495187	0.699533
1820	20	43416344	62908674	0.926267
1821	22	18650802	21386010	0.990778
1822	17	15113716	18184130	0.9842
1823	2	165777071	168392949	0.953
1824	16	15034209	16199736	0.971556
1825	15	22770420	29214721	0.992689
1826	13	19139187	115085141	0.973844
1827	18	13298773	14082028	0.921356
1828	19	37582249	41630908	0.979489
1829	2	1611690	1861548	0.6388
1830	10	86194736	90910559	0.949756
1831	21	33980212	42542987	0.949178
1832	1	146034512	148832322	0.974756
1833	1	240407743	249185508	0.940178
1834	15	23656935	28520313	0.988
1835	8	8621687	10921074	0.926178
1836	19	13446723	13482501	0.379533
1837	5	174832616	180693344	0.963044
1838	16	29673966	30332569	0.993733
1839	8	191604	146280167	0.924289
1840	5	25327	19661628	0.8788
1841	9	203861	141020389	0.973444
1842	2	219225871	242016876	0.994667
1843	1	7266935	7408418	0.434222
1844	5	22148	10308848	0.833378
1845	8	29577412	49434409	0.886178
1846	22	21977699	22993741	0.770956
1847	12	282464	25623263	0.977556
1848	5	25801683	27125454	0.917511
1849	3	7397796	14401942	0.968822
1850	20	61567	4914872	0.945711
1851	16	82761332	90055381	0.9966
1852	22	22962195	25059631	0.998822
1853	8	12586412	43528350	0.972489
1854	1	757092	3823583	0.973022
1855	8	131682562	146280020	0.957111
1856	17	16621728	20449523	0.986356
1857	13	114843911	115085141	0.648533
1858	22	18570311	19184416	0.713133
1859	9	71069742	140999928	0.904311
1860	2	238722639	241349904	0.955933
1861	5	126002100	126341594	0.822222
1862	16	29567294	30321320	0.994311
1863	8	176451	12556063	0.949267
1864	8	8079860	11907838	0.985467
1865	16	15509405	18181971	0.918222
1866	15	22770993	28517432	0.9928
1867	17	67205219	81044553	0.957089
1868	2	30340	4979949	0.949111
1869	6	169131333	170919482	0.906667
1870	1	8990089	16518045	0.970556
1871	16	2767952	4091021	0.992067
1872	13	32944532	32945243	0.474467
1873	5	13792102	13944548	0.401689
1874	4	51412	3776843	0.930533
1875	22	16466032	18890162	0.982933
1876	18	51486197	78012819	0.793667
1877	7	155559461	155606440	0.423133
1878	1	852862	4203509	0.979444
1879	16	28808192	29088624	0.826489
1880	2	228878864	235885068	0.992689
1881	8	142840193	146280020	0.958533
1882	17	45834	12247218	0.9934
1883	8	53610565	54475225	0.760467
1884	17	21279288	27474974	0.871178
1885	5	172664774	176041619	0.797978
1886	6	156973	13081433	0.985044
1887	9	20655423	24580686	0.805378
1888	19	3120159	9732820	0.985622
1889	12	118486841	120995382	0.950111
1890	7	132534955	159118566	0.976756
1891	22	16895596	18650719	0.993533
1892	15	25584320	25584322	0.416378
1893	5	175278049	177792050	0.967756
1894	15	32019918	32514341	0.876333
1895	15	99212286	99416833	0.528844
1896	16	21939439	22439396	0.966156
1897	17	524	4151421	0.970089
1898	2	28069881	43543420	0.978778
1899	19	12242866	14862610	0.975756
1900	17	751194	1544895	0.915778
1901	16	88164	90163275	0.925378
1902	16	22718349	28858721	0.941911
1903	22	29099492	29099554	0.3924
1904	17	16740140	20408162	0.9876
1905	22	17450513	18636846	0.996733
1906	10	110022169	135439095	0.858489
1907	22	21400682	23654222	0.929889
1908	13	32944518	32945257	0.563222
1909	15	28659909	32915593	0.953622
1910	4	185248233	190828225	0.897844
1911	20	7103756	8558193	0.957933
1912	19	37810278	43242840	0.945533
1913	5	113575	14238330	0.865644
1914	7	72650006	74188572	0.985622
1915	2	14237	243048760	0.874667
1916	15	23615768	28953483	0.988956
1917	2	1544764	1959942	0.804956
1918	11	446753	18926289	0.946044
1919	4	153421800	156709955	0.982444
1920	21	15451031	48090972	0.981978
1921	8	12490998	146295771	0.894956
1922	6	133858408	166289033	0.9644
1923	17	16637871	20294010	0.987556
1924	5	31351587	43480111	0.968689
1925	9	140286133	141008915	0.9066
1926	20	11716824	19331055	0.909689
1927	16	29577760	30198600	0.991378
1928	15	22765627	28912057	0.991267
1929	16	58490025	74742621	0.925311
1930	17	1061433	1515760	0.921311
1931	5	137172370	140075946	0.859578
1932	22	18937379	21459713	0.996956
1933	15	25334521	28369712	0.978289
1934	1	11794552	12786444	0.959133
1935	4	135856770	190957473	0.9458
1936	22	38322967	38965458	0.969756
1937	5	112173711	112173713	0.405222
1938	19	11224438	11233849	0.543556
1939	16	289678	639745	0.8808
1940	13	102415137	115105760	0.9332
1941	17	48271507	48278605	0.4494
1942	22	18919741	20311904	0.974044
1943	4	51412	17799819	0.932778
1944	19	4934896	6501653	0.971133
1945	19	11218190	11230767	0.632733
1946	9	111529809	113539990	0.933511
1947	8	8093168	11888779	0.980578
1948	13	19532230	31664597	0.986089
1949	4	173121378	190828225	0.882244
1950	6	42039992	42270812	0.6294
1951	17	64159737	74891024	0.947867
1952	15	28659909	32446830	0.953422
1953	1	145764367	148752268	0.966333
1954	22	18938160	21455556	0.977911
1955	1	146096699	147819294	0.981556
1956	4	181639002	190828225	0.935689
1957	18	2425505	11904117	0.969289
1958	3	13276004	24295240	0.849511
1959	1	146101789	147830830	0.973422
1960	9	271606	328191	0.389422
1961	16	85586581	90163403	0.996822
1962	13	49805983	50472203	0.941511
1963	15	31104219	32446830	0.991222
1964	13	19296526	115085141	0.9784
1965	15	22770420	31073668	0.993933
1966	14	74122474	107287505	0.993822
1967	17	29587366	29592377	0.366644
1968	9	46586	141066491	0.961244
1969	5	110077727	110083984	0.243133
1970	3	8017420	12678416	0.969889
1971	2	12769	25262563	0.903978
1972	3	188983159	197837049	0.980622
1973	15	20063339	30448351	0.984133
1974	22	18916841	21465662	0.997178
1975	11	94209448	94212048	0.3282
1976	8	8193727	11879315	0.983378
1977	8	62604358	83449931	0.863756
1978	3	176895306	177090616	0.290356
1979	15	23656935	28526440	0.989889
1980	8	86841227	142689874	0.982556
1981	9	130422059	130439559	0.291644
1982	14	102191860	106019451	0.994867
1983	4	12439	190904441	0.919489
1984	13	38199034	39032633	0.904133
1985	17	16772263	20433502	0.987267
1986	9	271626	399259	0.518022
1987	2	111382459	113115979	0.9314
1988	12	77958536	85764600	0.952822
1989	1	145015936	147416122	0.916044
1990	4	172428654	182302480	0.881978
1991	7	72700126	74143240	0.985844
1992	7	43359	23674928	0.958956
1993	15	23565550	28812483	0.989822
1994	15	89743928	102429112	0.932978
1995	2	236472307	243028452	0.963733
1996	5	113575	35739404	0.923467
1997	6	121332049	146247408	0.950622
1998	1	114507500	120494232	0.757267
1999	22	18844631	21463730	0.990467
[truncated: 4,367 more rows]
